# Supplementary material for: DESI-MSI-guided exploration of metabolic-phenotypic relationships reveals a correlation between PI 38:3 and proliferating cells in clear cell renal cell carcinoma via single-section co-registration of multimodal imaging
Source: Anal Bioanal Chem. 2024 May 23;416(18):4015–28. doi: 10.1007/s00216-024-05339-0 (PMC11249708; doi:10.1007/s00216-024-05339-0)
Supplement: Supplementary file 2 — Supplementary file2 (XLSX 271 KB) [file 216_2024_5339_MOESM2_ESM.xlsx]

## Sheet: Table S2
600-1000	450 HTL			150 HTL			Individual Fold change	Average of each m/z				450 TL			150 TL
M/z	Section 02	Section 16	Section 34	Section 06	Section 24	Section 40	450/150	450	150			SUM			SUM
600.325	1.72343	1.90038	1.79085	1.07315	1.07413	0.948253	1.74919	1.80488	1.03184			2388.08	2286.04	2539.04	1353.31	1360.67	1223.1
600.415	0.0797587	0.0830683	0.0784675	0.800999	0.855416	0.878321	0.0951952	0.0804315	0.844912
600.516	0.512118	0.487208	0.547701	1.76331	1.31757	1.40616	0.344777	0.515675	1.49568			Average	RSD		Average	RSD
600.518	0.494476	0.474857	0.532446	1.72174	1.29638	1.38575	0.341014	0.500593	1.46796			2404.39	103.928		1312.36	63.1889
601.431	0.121234	0.127112	0.12543	0.602427	0.579464	0.608948	0.208715	0.124592	0.596946
601.434	0.121234	0.127112	0.12543	0.602427	0.579464	0.608948	0.208715	0.124592	0.596946
601.438	0.111319	0.122218	0.117161	0.639481	0.604373	0.618242	0.188335	0.1169	0.620699			% Difference	Fold change
601.519	0.269789	0.25939	0.289191	0.932245	0.745795	0.813903	0.328406	0.27279	0.830647			54.5818	1.83211
602.35	0.82344	0.833051	0.84244	0.223505	0.228426	0.231002	3.65911	0.832977	0.227645
602.353	0.82344	0.833051	0.84244	0.223505	0.228426	0.231002	3.65911	0.832977	0.227645
602.445	0.10212	0.103983	0.1055	0.345296	0.305865	0.322549	0.320017	0.103868	0.32457
602.448	0.10212	0.103983	0.1055	0.345296	0.305865	0.322549	0.320017	0.103868	0.32457			Positive Fold Change 450/150
603.373	0.331834	0.341606	0.344634	0.251065	0.246257	0.25632	1.35087	0.339358	0.251214			1142	m/z values
603.488	0.186189	0.195404	0.193956	1.09858	0.894447	0.954078	0.195293	0.19185	0.982368			628	m/z > 1.5
603.493	0.197447	0.207863	0.209198	0.976077	0.789843	0.851949	0.234736	0.204836	0.872623			439	m/z > 2
603.509	0.216616	0.226797	0.231218	0.652946	0.53753	0.609207	0.374861	0.224877	0.599895			54.9912	m/z > 1.5
604.351	0.950825	0.977819	0.981075	0.233206	0.247272	0.256922	3.94591	0.969907	0.2458			38.4413	m/z > 2
604.489	0.159141	0.156769	0.159596	0.558018	0.455	0.494706	0.315381	0.158502	0.502575
604.494	0.148666	0.145888	0.151348	0.501009	0.417021	0.449939	0.325959	0.148634	0.45599
605.372	0.672779	0.713506	0.722311	0.474361	0.465519	0.478632	1.48648	0.702865	0.472837
605.387	0.586069	0.610769	0.620394	0.555584	0.556964	0.559627	1.08675	0.605744	0.557392
605.391	0.536914	0.547059	0.568096	0.573127	0.566476	0.567098	0.96799	0.55069	0.568901
605.492	0.55472	0.558266	0.602864	1.14908	0.913063	1.17285	0.530403	0.57195	1.07833
605.495	0.549345	0.553054	0.597451	1.06957	0.853252	1.10568	0.561284	0.566617	1.0095
606.351	1.96043	2.09324	2.06529	0.344779	0.386225	0.398058	5.41951	2.03965	0.376354
606.495	0.293505	0.293623	0.319012	0.498052	0.400952	0.524634	0.636496	0.302047	0.474546
606.498	0.295533	0.296696	0.317309	0.470103	0.379379	0.501056	0.673463	0.303179	0.450179
607.354	0.898456	0.950036	0.942328	0.313801	0.327822	0.344253	2.8308	0.930274	0.328626
607.478	0.185443	0.185218	0.188299	1.78126	0.885797	1.08459	0.148991	0.18632	1.25055
607.481	0.187138	0.187574	0.19255	1.6403	0.832791	1.01798	0.162489	0.189087	1.16369
607.492	0.182424	0.182609	0.192322	1.11023	0.625437	0.755715	0.223714	0.185785	0.830459
608.349	0.918359	0.974822	0.955182	0.293495	0.322077	0.338875	2.98431	0.949454	0.318149
609.242	0.260592	0.256063	0.278589	0.150923	0.151932	0.158302	1.72445	0.265081	0.153719
609.25	0.29741	0.291865	0.318499	0.163105	0.157332	0.162874	1.87824	0.302591	0.161104
609.5	0.22672	0.239337	0.234269	1.0249	0.727672	0.84891	0.269203	0.233442	0.86716
611.526	0.0734018	0.0751847	0.0751738	1.25186	1.0753	1.21061	0.063249	0.0745868	1.17926
612.54	0.092914	0.0966094	0.0951566	0.905338	0.765678	0.850999	0.112878	0.0948933	0.840672
613.265	0.16641	0.18196	0.193858	0.152862	0.142526	0.140957	1.24266	0.180743	0.145448
613.418	0.103368	0.102473	0.106303	0.345396	0.366807	0.401324	0.28032	0.104048	0.371176
613.542	0.0437434	0.0430434	0.0441352	0.946297	0.937657	1.99666	0.0337375	0.0436407	1.29354
614.543	0.102242	0.10782	0.107488	0.741044	0.68748	1.25467	0.118348	0.10585	0.894397
615.541	0.0873696	0.0939669	0.0916337	0.480285	0.430412	0.577173	0.183464	0.0909901	0.495957
615.545	0.0843663	0.0923962	0.0876521	0.479438	0.426328	0.591171	0.176637	0.0881382	0.498979
616.356	1.13009	1.15276	1.1337	0.322488	0.333451	0.321559	3.4952	1.13885	0.325833
616.359	1.13009	1.15276	1.1337	0.322488	0.333451	0.321559	3.4952	1.13885	0.325833
617.426	0.150819	0.155837	0.151009	0.357511	0.359714	0.411507	0.405469	0.152555	0.376244
617.429	0.144549	0.148683	0.146203	0.375265	0.375901	0.41812	0.375814	0.146478	0.389762
617.547	0.202867	0.23028	0.253996	0.369254	0.364262	0.458387	0.57651	0.229048	0.397301
617.548	0.202867	0.23028	0.253996	0.369254	0.364262	0.458387	0.57651	0.229048	0.397301
618.351	1.06736	1.0997	1.08171	0.235326	0.231171	0.241886	4.58617	1.08292	0.236128
618.431	0.0910917	0.0854367	0.0905314	0.176255	0.173571	0.199342	0.486299	0.0890199	0.183056
618.548	0.11968	0.130125	0.143443	0.181755	0.159335	0.19403	0.73488	0.131083	0.178373
618.552	0.161989	0.175283	0.193227	0.233961	0.208514	0.255961	0.759555	0.176833	0.232812
619.291	0.687951	0.688709	0.711253	0.531703	0.513528	0.46246	1.38484	0.695971	0.502564
619.445	0.202375	0.194498	0.209537	0.474839	0.428715	0.455277	0.446274	0.202137	0.452944
620.355	1.44879	1.5323	1.46757	0.27841	0.299946	0.28973	5.12468	1.48289	0.289362
620.45	0.123283	0.12277	0.136302	0.233294	0.21988	0.233389	0.556913	0.127452	0.228854
621.308	0.533206	0.559138	0.571848	0.439942	0.434318	0.434851	1.27124	0.554731	0.43637
621.36	0.688256	0.733103	0.713079	0.28226	0.275417	0.291249	2.51428	0.711479	0.282976
621.441	0.137425	0.142029	0.143477	0.29602	0.24685	0.277932	0.515266	0.140977	0.273601
621.444	0.138942	0.144038	0.144174	0.299734	0.245723	0.278272	0.518562	0.142385	0.274576
622.345	1.25083	1.37196	1.3187	0.36927	0.435766	0.469999	3.09128	1.31383	0.425012
622.351	1.21297	1.3354	1.28154	0.354521	0.412295	0.441746	3.16898	1.27664	0.402854
623.352	0.542072	0.602073	0.578073	0.300525	0.309891	0.32574	1.83967	0.574072	0.312052
625.236	0.193232	0.205392	0.214099	0.143869	0.151513	0.147085	1.38479	0.204241	0.147489
625.24	0.211688	0.22273	0.235437	0.148858	0.159057	0.15863	1.43578	0.223285	0.155515
625.247	0.225409	0.236203	0.253598	0.155104	0.166891	0.168244	1.4589	0.238403	0.163413
625.382	0.18312	0.184687	0.187945	0.365314	0.55826	0.561336	0.374266	0.185251	0.49497
625.561	0.047778	0.0536113	0.0488742	0.297858	0.281743	0.314916	0.167983	0.0500878	0.298172
626.385	0.309312	0.31464	0.331954	0.223413	0.292021	0.301981	1.16942	0.318635	0.272472
626.537	0.276284	0.26901	0.313765	3.75514	3.04431	3.49863	0.0834194	0.286353	3.43269
627.443	0.0943788	0.0935576	0.0905901	2.81011	3.28979	3.48243	0.0290667	0.0928422	3.19411
627.542	0.158119	0.15858	0.173383	1.8233	1.51834	1.77414	0.0957978	0.16336	1.70526
627.544	0.15274	0.153902	0.16467	1.7665	1.4859	1.72792	0.0946349	0.157104	1.66011
628.366	0.622182	0.634866	0.64303	0.217908	0.220481	0.225648	2.86141	0.63336	0.221346
628.447	0.0936444	0.0901377	0.0945053	1.36472	1.55156	1.67461	0.0606173	0.0927625	1.5303
628.548	0.667702	0.675888	0.749147	2.40192	1.85947	2.02225	0.333045	0.697579	2.09455
629.471	0.144073	0.148167	0.14882	2.22033	1.79936	1.80218	0.0757592	0.14702	1.94062
629.477	0.142964	0.14347	0.144976	2.5449	1.99556	1.99623	0.0659982	0.143803	2.1789
629.551	0.320102	0.312706	0.349318	1.09923	0.896924	0.962134	0.331991	0.327375	0.986096
630.371	1.03937	1.06388	1.06394	0.221517	0.233426	0.228835	4.63191	1.05573	0.227926
630.481	0.159935	0.163755	0.161109	1.17518	0.95998	0.951061	0.157085	0.1616	1.02874
630.485	0.159935	0.163755	0.161109	1.17518	0.95998	0.951061	0.157085	0.1616	1.02874
631.489	0.10104	0.104294	0.103669	1.26765	0.951169	0.947515	0.0975903	0.103001	1.05545
632.363	1.4	1.46641	1.44612	0.270106	0.27967	0.283631	5.17458	1.43751	0.277803
632.491	0.126878	0.133443	0.129115	0.721924	0.540485	0.566682	0.212912	0.129812	0.609697
632.496	0.131584	0.1397	0.133565	0.733582	0.551695	0.579613	0.21709	0.13495	0.62163
633.366	0.761922	0.773411	0.762933	0.263377	0.256455	0.26612	2.92418	0.766089	0.261984
633.451	0.0942712	0.0952352	0.0977379	0.232098	0.222623	0.235846	0.415954	0.0957481	0.230189
633.509	0.142236	0.148408	0.145865	1.13818	0.856466	0.94307	0.148588	0.145503	0.979239
633.51	0.142236	0.148408	0.145865	1.13818	0.856466	0.94307	0.148588	0.145503	0.979239
634.371	2.08916	2.20319	2.16512	0.418512	0.444472	0.463165	4.86934	2.15249	0.44205
635.375	0.962361	1.00709	0.99711	0.314008	0.315721	0.34402	3.04653	0.988852	0.324583
635.409	0.42847	0.461519	0.450181	0.352454	0.310799	0.356143	1.31467	0.446723	0.339799
635.413	0.359357	0.391021	0.385806	0.363924	0.313295	0.358488	1.09701	0.378728	0.345236
635.517	0.135162	0.13295	0.130296	0.634772	0.494794	0.519644	0.241575	0.132803	0.549737
636.363	0.844576	0.883431	0.860608	0.245386	0.261065	0.278323	3.29855	0.862872	0.261591
637.371	0.452544	0.468752	0.467907	0.24626	0.245716	0.265942	1.83292	0.463068	0.252639
637.375	0.429983	0.445478	0.449023	0.24769	0.248616	0.263283	1.74368	0.441495	0.253197
638.355	0.562401	0.607154	0.583704	0.227671	0.242424	0.262415	2.39349	0.58442	0.24417
639.557	0.0527449	0.0558656	0.0501152	0.716176	0.695349	0.82247	0.0710502	0.0529086	0.744665
640.571	0.0811362	0.0791114	0.0821706	0.830777	0.740609	0.807675	0.101897	0.0808061	0.793021
641.387	0.286292	0.293967	0.294938	0.272265	0.284916	0.275542	1.05101	0.291732	0.277574
641.427	0.17463	0.166362	0.176475	0.37043	0.385666	0.43161	0.435686	0.172489	0.395902
641.573	0.0500948	0.0523689	0.0542053	0.506235	0.492561	1.30823	0.0679096	0.052223	0.769007
642.378	0.815524	0.824706	0.82108	0.231833	0.241021	0.239159	3.45683	0.820437	0.237338
642.487	1.30251	1.19872	1.5217	0.222864	0.199892	0.212807	6.3297	1.34097	0.211854
642.572	0.139231	0.145492	0.156813	0.639714	0.572374	1.02789	0.197116	0.147178	0.746659
642.575	0.124665	0.132554	0.140289	0.608501	0.555637	1.0275	0.181375	0.132503	0.730547
643.444	0.221904	0.220196	0.251829	0.477176	0.471336	0.514418	0.474342	0.23131	0.487643
643.445	0.221904	0.220196	0.251829	0.477176	0.471336	0.514418	0.474342	0.23131	0.487643
643.576	0.106674	0.108716	0.115772	0.421783	0.372805	0.499748	0.255854	0.110387	0.431446
644.381	1.25884	1.27926	1.27279	0.241296	0.252734	0.259198	5.05941	1.2703	0.251076
645.386	0.438224	0.444017	0.440616	0.202051	0.197443	0.208742	2.1749	0.440952	0.202746
645.463	0.271204	0.264418	0.288741	0.685493	0.660305	0.713714	0.400271	0.274788	0.686504
646.373	1.3473	1.40565	1.3855	0.25697	0.263868	0.278439	5.17774	1.37948	0.266426
646.464	0.176589	0.176348	0.177931	0.380269	0.357769	0.402469	0.465467	0.176956	0.380169
647.371	0.636628	0.667092	0.65176	0.341227	0.295366	0.333434	2.0159	0.651827	0.323342
647.418	0.296131	0.306636	0.300892	0.996412	0.786015	0.881645	0.339202	0.30122	0.888024
647.475	0.257339	0.261504	0.269464	0.649254	0.613575	0.641453	0.413965	0.262769	0.634761
648.36	1.22022	1.28286	1.24595	0.269307	0.294032	0.299111	4.34695	1.24968	0.287483
648.366	1.16833	1.23234	1.19017	0.280945	0.302591	0.299533	4.06632	1.19695	0.294356
648.418	0.324004	0.349852	0.325233	0.555776	0.452681	0.495193	0.664442	0.33303	0.501217
648.48	0.114982	0.110853	0.116562	0.239514	0.222534	0.240035	0.487688	0.114132	0.234027
649.372	0.564303	0.617858	0.585993	0.266787	0.259866	0.276246	2.20221	0.589385	0.267633
649.375	0.564303	0.617858	0.585993	0.266787	0.259866	0.276246	2.20221	0.589385	0.267633
649.433	0.176936	0.190454	0.18142	0.395048	0.341119	0.365957	0.497956	0.182937	0.367375
649.435	0.161285	0.175039	0.168015	0.388145	0.336425	0.361509	0.464366	0.168113	0.362027
650.369	1.41803	1.52386	1.49849	0.368526	0.420765	0.431412	3.63756	1.48013	0.406901
651.371	0.491358	0.520841	0.512684	0.214377	0.228476	0.231519	2.26119	0.508294	0.22479
651.477	0.0936369	0.0949046	0.095243	0.90663	0.698335	0.674502	0.124496	0.0945948	0.759822
652.367	0.576774	0.615664	0.59499	0.210648	0.222648	0.218912	2.74058	0.595809	0.217402
653.244	0.0895661	0.0958434	0.105265	0.0855671	0.0820946	0.0853545	1.14884	0.0968913	0.0843387
653.38	0.251231	0.256367	0.255908	0.177339	0.165315	0.179138	1.46324	0.254502	0.173931
653.489	0.0736319	0.0713477	0.0742312	0.946902	0.731589	0.703378	0.0920331	0.0730703	0.793956
654.376	0.506165	0.522913	0.522255	0.198385	0.204339	0.207356	2.54283	0.517111	0.20336
654.564	0.691792	0.653789	0.83641	2.73967	2.07091	2.17222	0.312481	0.72733	2.3276
655.401	0.22358	0.234927	0.237504	0.212699	0.202482	0.212992	1.10799	0.232004	0.209391
655.404	0.297431	0.313203	0.314499	0.282785	0.265709	0.288379	1.10546	0.308378	0.278958
655.502	0.0915701	0.0941539	0.0915072	1.74998	1.38235	1.35123	0.0618329	0.0924104	1.49452
655.567	0.368952	0.345859	0.42788	1.43889	1.13647	1.22027	0.301054	0.380897	1.26521
656.388	0.689571	0.695235	0.689	0.248607	0.245909	0.251294	2.78061	0.691269	0.248604
656.574	1.71406	1.64346	1.99908	4.15552	3.16466	3.36881	0.501131	1.78553	3.563
656.575	1.71406	1.64346	1.99908	4.15552	3.16466	3.36881	0.501131	1.78553	3.563
657.381	0.536172	0.535782	0.51896	0.242934	0.250966	0.257796	2.11643	0.530304	0.250565
657.419	0.297481	0.296492	0.301229	0.281743	0.292283	0.300919	1.02315	0.298401	0.291648
657.51	0.127721	0.130728	0.133641	1.1866	0.872935	0.933574	0.130998	0.130697	0.997702
657.579	0.606232	0.610124	0.70612	1.47947	1.15828	1.26288	0.492864	0.640825	1.30021
658.383	1.27211	1.30962	1.32501	0.2546	0.267999	0.269654	4.93117	1.30224	0.264084
658.515	0.156918	0.168389	0.163839	0.811528	0.625479	0.690893	0.229873	0.163049	0.7093
658.576	0.785191	0.775662	0.893575	1.68902	1.29019	1.38127	0.56288	0.818143	1.4535
659.386	0.477828	0.480296	0.488886	0.158662	0.166876	0.169754	2.92152	0.482337	0.165098
659.44	0.231959	0.240736	0.246729	0.401364	0.394818	0.480478	0.56352	0.239808	0.425554
659.442	0.231959	0.240736	0.246729	0.401364	0.394818	0.480478	0.56352	0.239808	0.425554
659.451	0.205687	0.219	0.224101	0.457981	0.442635	0.524276	0.455324	0.216263	0.474964
659.511	0.712352	0.735828	0.784571	0.970271	0.758721	0.798744	0.883301	0.74425	0.842579
659.521	0.715374	0.730925	0.790487	1.1421	0.860189	0.909305	0.768235	0.745595	0.97053
660.365	0.899528	0.935617	0.914505	0.203987	0.209817	0.217031	4.35874	0.91655	0.210279
660.378	1.19973	1.25521	1.20907	0.284138	0.280248	0.289077	4.29311	1.22134	0.284487
660.389	1.22905	1.27991	1.21845	0.284911	0.280598	0.28952	4.35939	1.24247	0.28501
661.44	0.889341	0.928709	0.953648	0.984617	1.00984	1.115	0.891377	0.923899	1.03649
661.541	0.158548	0.163259	0.165097	0.778405	0.668266	0.76326	0.220326	0.162301	0.736643
662.377	1.34078	1.43765	1.38979	0.330899	0.331613	0.349333	4.11941	1.3894	0.337282
662.388	1.22183	1.32132	1.26093	0.356455	0.344096	0.359042	3.59013	1.26803	0.353198
662.441	0.614269	0.670175	0.651794	0.545564	0.547741	0.596304	1.14597	0.645413	0.563203
663.401	0.615834	0.660435	0.636416	0.370528	0.342107	0.393575	1.72904	0.637562	0.368737
663.413	0.561901	0.598809	0.57856	0.379601	0.345088	0.404756	1.53993	0.579757	0.376482
663.448	0.272363	0.295434	0.296461	0.415707	0.380645	0.431129	0.70409	0.288086	0.40916
664.388	0.869178	0.942641	0.903207	0.312058	0.359271	0.371897	2.60253	0.905009	0.347742
664.391	0.652045	0.704211	0.681804	0.242735	0.280865	0.296484	2.48518	0.679353	0.273362
664.399	0.785908	0.877615	0.832717	0.345238	0.401273	0.435897	2.11115	0.83208	0.394136
664.417	0.433344	0.500727	0.476167	0.2853	0.325517	0.377929	1.42629	0.470079	0.329582
664.42	0.556065	0.6413	0.613637	0.373821	0.436523	0.500796	1.38124	0.603667	0.437047
665.395	0.553687	0.607936	0.610866	0.303527	0.305728	0.345911	1.85569	0.59083	0.318389
665.4	0.417525	0.46263	0.46274	0.23385	0.232503	0.266742	1.83182	0.447632	0.244365
665.422	0.401512	0.455341	0.448334	0.337219	0.350256	0.390558	1.21071	0.435062	0.359344
666.378	0.691598	0.74729	0.734403	0.306562	0.330111	0.334802	2.2371	0.72443	0.323825
667.258	0.0997451	0.107846	0.0934784	0.112736	0.100726	0.105368	0.944296	0.100357	0.106277
667.389	0.354991	0.36947	0.358328	0.250973	0.245337	0.254156	1.44282	0.36093	0.250155
667.393	0.261139	0.267774	0.260154	0.190359	0.183717	0.191381	1.39545	0.263022	0.188486
667.396	0.336305	0.347733	0.338741	0.249888	0.24446	0.253937	1.36683	0.340926	0.249428
667.428	0.220551	0.238404	0.236288	0.240669	0.218475	0.24981	0.980661	0.231748	0.236318
668.386	0.581086	0.597833	0.595371	0.218537	0.222716	0.223701	2.66829	0.59143	0.221652
668.589	0.252431	0.2451	0.296817	0.796734	0.642467	0.689424	0.373174	0.264783	0.709542
669.41	0.325429	0.339771	0.340511	0.335454	0.342213	0.387394	0.944275	0.335237	0.35502
669.438	0.231508	0.225706	0.237142	0.444562	0.445668	0.505747	0.497398	0.231452	0.465326
669.594	0.144629	0.146387	0.171213	0.507104	0.428209	0.492041	0.323836	0.154076	0.475785
669.599	0.135963	0.135972	0.157534	0.49311	0.419335	0.480704	0.308272	0.143156	0.464383
670.391	0.795946	0.807489	0.827524	0.237679	0.255846	0.259313	3.22906	0.81032	0.250946
670.439	0.299312	0.298431	0.30322	0.272637	0.266387	0.302439	1.07071	0.300321	0.280488
670.589	0.526247	0.518576	0.657266	1.22675	0.996171	1.13354	0.507108	0.567363	1.11882
671.468	1.35927	1.13254	1.44477	1.59263	1.81462	1.48226	0.805109	1.3122	1.62984
671.471	1.35927	1.13254	1.44477	1.59263	1.81462	1.48226	0.805109	1.3122	1.62984
671.591	0.27601	0.281793	0.335017	0.686358	0.573419	0.667319	0.463298	0.297607	0.642365
672.387	1.47218	1.52688	1.57777	0.280169	0.296507	0.305216	5.18978	1.52561	0.293964
672.476	0.739161	0.647009	0.798674	0.747362	0.822864	0.70654	0.959626	0.728281	0.758922
672.481	0.737231	0.649055	0.795324	0.709163	0.761469	0.665155	1.02145	0.727203	0.711929
673.389	0.715861	0.730544	0.747499	0.244012	0.248766	0.258405	2.9206	0.731302	0.250395
673.485	1.96984	1.84688	2.17259	2.10492	2.27644	2.05998	0.929824	1.99644	2.14711
673.486	1.96984	1.84688	2.17259	2.10492	2.27644	2.05998	0.929824	1.99644	2.14711
674.386	1.58423	1.62019	1.60227	0.275972	0.292571	0.291343	5.58992	1.60223	0.286629
674.492	0.924569	0.893758	1.00584	0.963829	1.0116	0.934526	0.970521	0.94139	0.969984
674.493	0.924569	0.893758	1.00584	0.963829	1.0116	0.934526	0.970521	0.94139	0.969984
675.391	0.711041	0.745882	0.710798	0.275005	0.270691	0.287793	2.60078	0.722574	0.27783
675.487	0.348983	0.346732	0.370789	0.686782	0.62842	0.631942	0.547728	0.355501	0.649048
676.383	0.867449	0.93307	0.877144	0.204501	0.211203	0.222645	4.19467	0.892554	0.212783
677.399	0.558514	0.590213	0.569507	0.290056	0.294667	0.311863	1.91642	0.572744	0.298862
677.402	0.523197	0.56414	0.537432	0.303778	0.304034	0.325078	1.74165	0.54159	0.310963
677.405	0.523197	0.56414	0.537432	0.303778	0.304034	0.325078	1.74165	0.54159	0.310963
677.485	0.166843	0.175633	0.184445	0.666259	0.552569	0.556286	0.296837	0.17564	0.591705
678.375	1.16158	1.26453	1.20932	0.319967	0.363359	0.36975	3.4522	1.21181	0.351025
678.388	0.770633	0.852132	0.811481	0.250695	0.272214	0.280287	3.0307	0.811416	0.267732
678.403	0.699358	0.773623	0.739225	0.278162	0.308189	0.30084	2.49349	0.737402	0.29573
679.393	0.549255	0.612093	0.581381	0.303822	0.30461	0.333035	1.85108	0.58091	0.313823
679.402	0.512913	0.56766	0.539517	0.315633	0.31483	0.345709	1.65964	0.54003	0.32539
679.501	0.282508	0.279291	0.318119	0.85263	0.664502	0.626858	0.410411	0.293306	0.714663
680.389	0.47008	0.505836	0.497256	0.173495	0.181796	0.201591	2.64539	0.491058	0.185628
680.402	0.524546	0.576309	0.54914	0.238119	0.241186	0.255315	2.24605	0.549999	0.244873
680.577	1.00065	0.944262	1.27341	2.61071	1.97063	2.01868	0.487624	1.07277	2.20001
681.396	0.423092	0.461339	0.461655	0.261301	0.262852	0.302905	1.62756	0.448696	0.275686
681.437	0.218104	0.230883	0.232556	0.271683	0.260872	0.291797	0.82676	0.227181	0.274784
681.582	0.543086	0.509674	0.663561	1.40184	1.10427	1.15257	0.469109	0.572107	1.21956
682.39	0.614421	0.652685	0.65707	0.257423	0.26274	0.271828	2.42954	0.641392	0.263997
682.591	2.82837	2.6646	3.55584	7.22993	5.35891	5.64284	0.496323	3.01627	6.07723
683.386	0.372164	0.377391	0.37968	0.221012	0.223905	0.229575	1.6742	0.376412	0.224831
683.388	0.282765	0.284046	0.290614	0.168396	0.169791	0.17376	1.67484	0.285808	0.170649
683.447	0.152544	0.15753	0.172235	0.214938	0.212783	0.241633	0.720558	0.16077	0.223118
683.594	1.79097	1.68571	2.21491	4.55852	3.39793	3.65468	0.490184	1.8972	3.87038
684.403	1.0132	1.00832	1.00768	0.32578	0.34678	0.366504	2.91532	1.00973	0.346355
684.601	4.26965	4.12034	5.19141	8.87948	6.66306	7.15062	0.59848	4.52713	7.56439
685.406	0.531684	0.54143	0.553756	0.307616	0.301962	0.334389	1.72344	0.54229	0.314656
685.433	0.485959	0.482288	0.480551	0.362574	0.362571	0.402993	1.28424	0.482933	0.376046
685.606	1.52763	1.45078	1.81383	3.02924	2.34383	2.49521	0.609058	1.59741	2.62276
686.398	1.12842	1.16214	1.17213	0.288766	0.295558	0.313291	3.85765	1.15423	0.299205
686.432	0.518823	0.535954	0.517661	0.213793	0.202456	0.236229	2.40995	0.524146	0.217492
686.605	1.64335	1.60541	1.93961	3.10755	2.38197	2.53048	0.646928	1.72946	2.67334
687.35	0.276146	0.291883	0.276389	0.269262	0.285568	0.293896	0.994924	0.281473	0.282909
687.405	0.587783	0.594614	0.593856	0.266374	0.271913	0.294218	2.13363	0.592084	0.277501
687.542	7.03563	7.25822	7.77028	2.33668	2.41218	2.02048	3.25942	7.35471	2.25644
687.545	7.4895	7.7053	8.283	2.47248	2.56123	2.14075	3.27241	7.82593	2.39149
687.61	0.741137	0.72732	0.857892	1.33057	1.05385	1.10426	0.666827	0.77545	1.16289
688.386	1.44944	1.46293	1.45254	0.260227	0.294995	0.294582	5.13637	1.45497	0.283268
688.54	2.85863	2.95877	3.12098	1.04878	1.04045	0.903443	2.98675	2.97946	0.997557
688.546	3.18779	3.28719	3.4858	1.1415	1.14627	0.986797	3.04186	3.32026	1.09152
689.391	0.656647	0.68191	0.664168	0.192766	0.193445	0.206555	3.37861	0.667575	0.197589
689.484	0.662633	0.649732	0.700024	0.519066	0.505221	0.510119	1.31151	0.670796	0.511469
689.556	1.10327	1.20866	1.21541	0.583241	0.586725	0.555174	2.04467	1.17578	0.575046
690.389	1.0885	1.16248	1.12146	0.250709	0.268891	0.270204	4.26997	1.12415	0.263268
692.389	0.650632	0.712339	0.651508	0.207837	0.221037	0.214432	3.13144	0.671493	0.214436
692.423	0.531927	0.591614	0.527197	0.311931	0.342612	0.351799	1.64033	0.550246	0.335447
693.391	0.363401	0.381964	0.366039	0.199167	0.205337	0.204357	1.82538	0.370468	0.202954
694.392	0.717246	0.800659	0.770647	0.310639	0.342427	0.339947	2.30466	0.762851	0.331004
694.403	0.677007	0.755938	0.723826	0.301836	0.329422	0.330424	2.24271	0.718923	0.320561
694.406	0.492098	0.544965	0.526074	0.226013	0.244222	0.244984	2.18554	0.521046	0.238406
695.465	1.71467	1.55553	1.70899	1.34987	1.39038	1.15045	1.27977	1.65973	1.2969
695.465	1.71467	1.55553	1.70899	1.34987	1.39038	1.15045	1.27977	1.65973	1.2969
695.564	0.218697	0.184159	0.382533	0.246698	0.239042	0.275137	1.03222	0.261796	0.253626
696.394	0.550744	0.570445	0.558488	0.223865	0.242018	0.235598	2.39447	0.559892	0.233827
696.469	0.850156	0.775083	0.83979	0.639699	0.673779	0.568128	1.31007	0.821676	0.627202
696.569	0.456588	0.430248	0.579216	0.506706	0.495987	0.55786	0.939444	0.488684	0.520184
697.36	1.19561	1.39053	1.26744	0.311716	0.332639	0.322456	3.98588	1.28453	0.32227
697.47	0.945709	0.821613	0.98275	1.08856	1.17254	1.25521	0.78209	0.916691	1.1721
697.478	1.01758	0.873186	1.06858	1.11847	1.21837	1.27545	0.819244	0.986449	1.2041
697.601	0.199535	0.201181	0.227904	0.420679	0.374718	0.402889	0.524599	0.20954	0.399429
697.604	0.139235	0.141049	0.157601	0.31575	0.279934	0.29358	0.492413	0.145962	0.296421
698.371	0.983499	1.08151	1.03397	0.247849	0.275754	0.267238	3.91859	1.03299	0.263613
698.385	0.889567	0.94813	0.947813	0.243304	0.25258	0.249954	3.73474	0.928503	0.248613
698.476	0.834212	0.764905	0.873609	0.646395	0.699618	0.720606	1.19651	0.824242	0.688873
698.48	0.676059	0.621503	0.713143	0.505629	0.546276	0.56205	1.24582	0.670235	0.537985
698.512	1.30508	1.23798	1.45238	0.510422	0.50267	0.497551	2.64485	1.33181	0.503548
698.583	0.930607	0.914971	1.08515	0.858749	0.81131	0.959256	1.11464	0.97691	0.876438
698.59	1.20236	1.1932	1.39422	1.17954	1.08723	1.29378	1.06438	1.26326	1.18685
699.391	0.466435	0.490974	0.476199	0.213477	0.211018	0.230447	2.18891	0.477869	0.218314
699.492	1.42288	1.34858	1.57202	0.918851	1.05688	0.937859	1.49077	1.44783	0.971198
699.493	1.95967	1.87347	2.1649	1.24523	1.42252	1.25529	1.52893	1.99935	1.30768
699.502	1.62948	1.54	1.7948	0.958965	1.10006	0.963794	1.64227	1.65476	1.00761
699.592	0.641393	0.639664	0.714667	0.706707	0.668824	0.792248	0.920631	0.665242	0.722593
700.395	1.17252	1.21584	1.23046	0.264238	0.306363	0.305376	4.13118	1.20627	0.291992
700.525	7.13429	6.8262	8.0781	2.15358	2.22461	2.0614	3.42236	7.3462	2.14653
700.527	5.55704	5.37483	6.30666	1.68499	1.70354	1.58335	3.46721	5.74617	1.65729
701.392	0.605986	0.613876	0.620902	0.229714	0.233787	0.246929	2.59106	0.613588	0.23681
701.52	3.18355	3.27664	3.56634	1.46444	1.64445	1.47435	2.18765	3.34218	1.52774
701.524	3.32536	3.44497	3.72567	1.46505	1.60041	1.42978	2.33491	3.49866	1.49842
702.397	1.59719	1.62429	1.65429	0.28394	0.301087	0.312371	5.43322	1.62525	0.299133
702.524	1.78794	1.86064	1.95462	0.904343	0.978181	0.873567	2.03303	1.86774	0.918697
702.528	1.36728	1.39863	1.49221	0.674751	0.739626	0.659342	2.05337	1.41937	0.69124
703.411	0.790678	0.792656	0.801166	0.290999	0.27197	0.291055	2.79208	0.794833	0.284675
703.414	0.740504	0.750939	0.747675	0.297431	0.278574	0.301637	2.55129	0.746372	0.292548
703.423	0.670969	0.688078	0.67628	0.297181	0.287025	0.309011	2.27865	0.678442	0.297739
703.534	0.699237	0.749654	0.714749	0.430016	0.460424	0.435905	1.63128	0.721213	0.442115
704.395	1.07919	1.14279	1.08229	0.240411	0.260497	0.253682	4.3789	1.10143	0.25153
704.397	0.792108	0.828683	0.791088	0.184644	0.199544	0.193686	4.17372	0.803959	0.192624
705.404	0.511026	0.541812	0.517847	0.231564	0.232688	0.233046	2.25253	0.523561	0.232433
705.409	0.483914	0.512011	0.491052	0.24212	0.239323	0.24726	2.04058	0.495659	0.242901
706.395	0.986051	1.06046	0.99702	0.271551	0.292936	0.286191	3.57777	1.01451	0.283559
707.404	0.395389	0.42098	0.406283	0.194089	0.194978	0.200955	2.07222	0.407551	0.196674
707.406	0.395389	0.42098	0.406283	0.194089	0.194978	0.200955	2.07222	0.407551	0.196674
707.423	0.402226	0.426392	0.410943	0.277513	0.285128	0.278224	1.47415	0.413187	0.280289
708.397	0.404799	0.436799	0.41385	0.153647	0.162781	0.167327	2.59522	0.418483	0.161252
708.615	0.118926	0.113944	0.134483	1.07935	0.864501	0.895988	0.129358	0.122451	0.946611
709.439	0.327066	0.322085	0.330364	0.277196	0.25867	0.275506	1.20723	0.326505	0.270457
709.444	0.329749	0.321785	0.33247	0.297001	0.274815	0.296116	1.13373	0.328001	0.289311
709.476	0.277372	0.256537	0.273884	0.328593	0.310754	0.312052	0.849057	0.269264	0.317133
709.48	0.372561	0.34324	0.366353	0.449555	0.420945	0.420072	0.838507	0.360718	0.430191
709.618	0.115087	0.117287	0.114694	0.743788	0.63656	0.652531	0.170728	0.11569	0.677626
710.399	0.511756	0.540662	0.518077	0.232129	0.249499	0.234126	2.19418	0.523498	0.238585
710.473	0.885846	0.835012	0.8824	0.980812	1.09199	0.908749	0.873123	0.867753	0.993849
710.475	0.674797	0.634908	0.677046	0.754279	0.83533	0.691071	0.871122	0.66225	0.760227
710.629	0.265174	0.255808	0.306359	2.82336	2.17809	2.41988	0.111481	0.27578	2.47378
711.287	0.0976345	0.101611	0.0926598	0.109092	0.107266	0.105795	0.906109	0.0973019	0.107384
711.477	0.718352	0.697313	0.712764	0.888398	0.99044	0.869499	0.774442	0.709476	0.916112
711.478	0.718352	0.697313	0.712764	0.888398	0.99044	0.869499	0.774442	0.709476	0.916112
711.633	0.142532	0.145797	0.157215	1.20239	0.961388	1.04297	0.13894	0.148515	1.06892
712.406	0.622716	0.64675	0.642686	0.233517	0.26239	0.240973	2.59493	0.637384	0.245627
712.486	1.04895	0.97302	1.06241	0.659667	0.693809	0.624141	1.55964	1.02813	0.659206
712.501	0.897017	0.815488	0.912353	0.445529	0.469344	0.423926	1.96061	0.874953	0.446266
712.506	0.85532	0.798176	0.885599	0.391548	0.396621	0.361824	2.20792	0.846365	0.383331
712.508	1.11097	1.03628	1.16783	0.481063	0.483438	0.446602	2.34928	1.10503	0.470368
713.357	0.585932	0.707117	0.675316	0.333356	0.387009	0.432405	1.70751	0.656122	0.384257
713.467	0.496669	0.492471	0.508516	0.515729	0.577669	0.681494	0.843801	0.499219	0.591631
713.471	0.555677	0.542217	0.568638	0.549655	0.622328	0.707261	0.88681	0.555511	0.626415
713.516	0.665775	0.63219	0.759859	0.53931	0.625579	0.592025	1.17127	0.685941	0.585638
714.399	0.826278	0.845495	0.848439	0.195253	0.200668	0.197323	4.24819	0.84007	0.197748
714.401	1.11299	1.1218	1.1406	0.26362	0.27636	0.271381	4.16015	1.12513	0.270454
714.504	14.2641	12.1141	13.8943	4.52136	4.61812	3.83334	3.10437	13.4241	4.32427
714.506	14.2641	12.1141	13.8943	4.52136	4.61812	3.83334	3.10437	13.4241	4.32427
714.509	11.2471	9.59996	10.9641	3.54411	3.63034	2.99442	3.12829	10.6037	3.38962
715.512	6.59607	5.69199	6.50122	2.27292	2.3761	2.03933	2.80926	6.26309	2.22945
715.512	6.59607	5.69199	6.50122	2.27292	2.3761	2.03933	2.80926	6.26309	2.22945
715.578	2.04351	2.00873	1.97855	0.851183	0.8076	0.776924	2.47599	2.01026	0.811902
716.405	1.59898	1.62626	1.65942	0.278069	0.301441	0.30234	5.5391	1.62822	0.29395
716.523	12.745	11.7418	14.2959	4.11749	4.39422	3.99282	3.10149	12.9276	4.16817
717.415	0.781438	0.814632	0.817337	0.25291	0.260732	0.265414	3.09786	0.804469	0.259685
717.526	6.84731	6.37601	7.67144	2.41685	2.56682	2.32945	2.85716	6.96492	2.43771
718.399	0.83846	0.880957	0.854071	0.193617	0.19809	0.205549	4.30885	0.857829	0.199086
718.531	2.19733	2.19695	2.32872	0.801034	0.83737	0.74001	2.82667	2.241	0.792805
718.533	2.92377	2.90876	3.09241	1.06819	1.12146	0.983379	2.81276	2.97498	1.05767
719.399	0.427059	0.447725	0.432863	0.198832	0.179442	0.187098	2.3129	0.435882	0.188457
719.486	0.610968	0.569303	0.651997	0.453986	0.434359	0.424506	1.39564	0.610756	0.437617
719.497	0.568333	0.547999	0.60794	0.424519	0.400886	0.398399	1.40894	0.574757	0.407935
719.539	1.00133	1.06018	1.02975	0.487954	0.502739	0.465172	2.12331	1.03042	0.485288
720.391	0.719616	0.771259	0.731617	0.213702	0.224205	0.220432	3.37591	0.740831	0.219446
720.496	2.35556	2.13617	2.63195	0.879146	0.879169	0.826459	2.75602	2.37456	0.861591
721.388	0.333593	0.349831	0.334649	0.161442	0.151386	0.162592	2.14142	0.339358	0.158473
721.389	0.333593	0.349831	0.334649	0.161442	0.151386	0.162592	2.14142	0.339358	0.158473
721.493	1.63739	1.4923	1.77286	0.735338	0.747552	0.665541	2.28192	1.63418	0.716144
722.391	0.709243	0.750798	0.726503	0.262326	0.289095	0.270278	2.661	0.728848	0.2739
722.513	58.2988	52.6788	69.8801	14.3582	15.2633	13.6767	4.17702	60.2859	14.4328
723.374	0.520054	0.573422	0.540473	0.207245	0.217704	0.19842	2.62116	0.54465	0.207789
723.497	15.511	14.6399	17.1183	8.13514	8.99882	7.08607	1.95165	15.7564	8.07334
723.512	21.9327	19.9213	25.3986	6.99436	7.61023	6.45995	3.19269	22.4175	7.02151
723.981	1.85111	2.0264	1.69628	4.75233	5.51239	3.98547	0.391138	1.85793	4.75006
724.388	0.599974	0.639647	0.598471	0.229145	0.242494	0.23645	2.59585	0.612697	0.236029
724.496	8.68368	8.27762	9.0288	7.04574	8.11005	6.19235	1.21744	8.66337	7.11605
724.515	9.29082	8.33057	9.92689	3.74355	4.00395	3.29351	2.49509	9.18276	3.68033
724.645	0.125991	0.125767	0.133535	0.778246	0.659063	0.758579	0.175461	0.128431	0.731963
724.987	1.35596	1.47237	1.29668	3.40845	4.06903	3.03806	0.392277	1.375	3.50518
725.305	0.193218	0.198643	0.192956	0.139424	0.138116	0.132552	1.42606	0.194939	0.136697
725.381	0.574794	0.647598	0.595183	0.231244	0.234791	0.234083	2.5961	0.605858	0.233372
725.497	2.31513	2.23918	2.37317	2.59265	3.07814	2.37773	0.860716	2.30916	2.68284
725.516	4.0057	3.71713	4.15872	2.46222	2.78511	2.23649	1.58763	3.96051	2.49461
725.649	0.110644	0.112577	0.115459	0.49824	0.441853	0.495387	0.235936	0.112894	0.478494
725.994	0.480639	0.517488	0.472936	1.15905	1.44135	1.07055	0.400731	0.490354	1.22365
726.4	0.742501	0.780655	0.767884	0.225459	0.242117	0.243499	3.22194	0.76368	0.237025
726.512	2.16659	1.97643	2.22435	0.844562	0.960763	0.793843	2.44977	2.12246	0.866389
726.525	2.91174	2.71687	3.08242	0.968867	1.03298	0.938843	2.96224	2.90368	0.980231
727.526	1.22396	1.16703	1.30723	0.519183	0.575451	0.529871	2.27652	1.23274	0.541502
727.527	0.917411	0.870097	0.984124	0.388705	0.433978	0.396134	2.27403	0.923877	0.406272
727.531	1.19493	1.15961	1.29352	0.518175	0.567179	0.528547	2.2604	1.21602	0.537967
728.409	0.888676	0.92408	0.915232	0.255568	0.275721	0.271287	3.39904	0.909329	0.267525
728.533	2.12011	2.01824	2.36398	0.426064	0.443032	0.448747	4.93407	2.16745	0.439281
728.547	2.16922	2.15749	2.47937	0.608897	0.63007	0.634219	3.63342	2.26869	0.624395
728.549	2.16922	2.15749	2.47937	0.608897	0.63007	0.634219	3.63342	2.26869	0.624395
729.317	0.180049	0.175442	0.176316	0.117737	0.118232	0.121113	1.48931	0.177269	0.119027
729.46	0.443161	0.444066	0.453299	0.330958	0.361905	0.407795	1.21793	0.446842	0.366886
729.464	0.465406	0.468198	0.476525	0.346325	0.369677	0.41131	1.25088	0.470043	0.375771
729.515	1.20551	1.11639	1.31106	0.613788	0.52017	0.498289	2.22574	1.21099	0.544082
729.533	1.03683	1.01416	1.16758	0.416792	0.393874	0.384723	2.69249	1.07286	0.398463
730.403	0.712757	0.746768	0.722789	0.180374	0.193906	0.18719	3.88679	0.727438	0.187157
730.467	0.722942	0.736018	0.702622	0.368814	0.37348	0.388035	1.91235	0.720527	0.376776
730.516	1.56058	1.52503	1.58561	0.58911	0.536738	0.528097	2.82429	1.55707	0.551315
731.461	0.508626	0.52925	0.507174	0.496957	0.496359	0.516639	1.02324	0.515017	0.503318
731.465	0.543175	0.561265	0.537801	0.545842	0.557801	0.563003	0.985357	0.547414	0.555549
731.478	0.876325	0.910801	0.857161	0.793855	0.84794	0.822788	1.07291	0.881429	0.821528
731.482	0.683167	0.712326	0.667404	0.599649	0.640549	0.622656	1.10739	0.687632	0.620951
731.503	1.01867	1.01762	1.01055	0.728336	0.677753	0.641795	1.4878	1.01562	0.682628
732.41	0.807581	0.864466	0.832424	0.223254	0.243977	0.230213	3.59092	0.834824	0.232481
732.481	1.04633	1.07502	1.07236	0.753546	0.805131	0.775154	1.36844	1.06457	0.777944
732.484	1.04633	1.07502	1.07236	0.753546	0.805131	0.775154	1.36844	1.06457	0.777944
732.489	1.18493	1.22903	1.2147	0.770196	0.821479	0.78743	1.52522	1.20955	0.793035
732.51	1.59334	1.68835	1.6734	0.665226	0.656043	0.609086	2.56693	1.6517	0.643452
733.509	0.908424	0.938655	0.955357	0.529995	0.559208	0.54096	1.71911	0.934145	0.543388
733.514	0.92241	0.957377	0.976356	0.508828	0.523249	0.516187	1.84474	0.952048	0.516088
733.534	0.57924	0.609127	0.602425	0.36146	0.32261	0.316997	1.78888	0.596931	0.333689
734.398	0.55871	0.605998	0.577974	0.16144	0.17261	0.163749	3.50078	0.580894	0.165933
734.505	5.24146	4.80856	6.20152	0.403303	0.395627	0.385065	13.726	5.41718	0.394665
734.514	4.40063	4.05045	5.2243	0.292251	0.287476	0.27413	16.016	4.55846	0.284619
734.63	0.182494	0.171492	0.195022	1.60419	1.26643	1.33516	0.130536	0.183003	1.40193
734.739	0.0779012	0.0809179	0.0738543	0.506502	0.565366	0.550134	0.143448	0.0775578	0.540667
735.382	0.464758	0.495051	0.475053	0.205599	0.204492	0.204058	2.33634	0.478288	0.204717
735.447	0.319757	0.328397	0.329043	0.252905	0.267858	0.255946	1.25813	0.325733	0.258903
735.487	1.08686	1.00385	1.19212	0.487446	0.540232	0.445982	2.22767	1.09428	0.49122
735.515	2.78109	2.59625	3.28263	0.475753	0.473675	0.451344	6.18228	2.88666	0.466924
735.739	0.0727959	0.0743945	0.0708612	0.329484	0.362935	0.361581	0.20688	0.0726839	0.351333
736.39	0.516695	0.535036	0.524971	0.189961	0.209476	0.195772	2.64899	0.525567	0.198403
736.393	0.380394	0.397276	0.385329	0.143149	0.157242	0.146413	2.60292	0.387666	0.148935
736.498	4.11345	3.66454	4.27694	1.62852	1.75023	1.43855	2.50242	4.01831	1.60577
736.51	5.33535	4.80973	5.78225	1.69547	1.79704	1.51619	3.17994	5.30911	1.66957
736.646	0.346445	0.313994	0.396922	5.35855	4.07669	4.50148	0.0758687	0.352454	4.64557
737.386	0.407672	0.423604	0.421385	0.188382	0.184631	0.188801	2.22967	0.417554	0.187271
737.509	2.28868	2.09343	2.41476	1.82069	2.01639	1.63126	1.24295	2.26562	1.82278
737.514	2.17924	2.04036	2.35623	1.97665	2.13009	1.71245	1.13003	2.19195	1.93973
737.522	2.73465	2.58956	3.0479	2.91251	3.08444	2.49308	0.986111	2.7907	2.83001
737.524	2.73465	2.58956	3.0479	2.91251	3.08444	2.49308	0.986111	2.7907	2.83001
737.537	1.87616	1.83246	2.13704	2.49462	2.59239	2.08518	0.815046	1.94855	2.39073
737.65	0.229947	0.216779	0.262198	2.8138	2.16703	2.3829	0.0962724	0.236308	2.45458
738.509	52.4034	44.0113	52.7519	15.1434	15.5815	13.1464	3.4001	49.7222	14.6238
738.66	0.275709	0.266443	0.308419	3.78636	2.92578	3.25861	0.0853066	0.283523	3.32358
739.326	0.322793	0.336058	0.321227	0.16038	0.157256	0.159316	2.05488	0.326693	0.158984
739.386	0.776655	0.872095	0.813486	0.272973	0.286375	0.28233	2.92539	0.820745	0.280559
739.512	18.1992	15.3991	18.2805	5.7782	5.98974	5.04882	3.08495	17.293	5.60558
739.665	0.237952	0.228499	0.251095	2.43177	1.9189	2.09344	0.111349	0.239182	2.14803
740.401	0.622246	0.669576	0.655033	0.220878	0.240716	0.233476	2.80095	0.648952	0.23169
740.52	12.7394	10.8958	12.6349	4.18276	4.29988	3.62053	2.99675	12.09	4.03439
740.667	0.125388	0.129298	0.133018	0.885692	0.729342	0.781691	0.161764	0.129234	0.798908
741.389	0.514892	0.583655	0.536106	0.200973	0.222548	0.219894	2.54059	0.544884	0.214472
741.525	4.70379	4.05518	4.68731	1.68046	1.7364	1.48382	2.74375	4.48209	1.63356
742.4	0.594579	0.606762	0.616854	0.17279	0.185674	0.183326	3.35591	0.606065	0.180597
742.407	0.764461	0.791797	0.781721	0.2238	0.248805	0.240889	3.2768	0.779326	0.237832
742.538	18.5738	16.7937	18.8761	5.82371	5.98569	5.17115	3.19446	18.0812	5.66018
743.543	8.26164	7.5533	8.41737	2.74999	2.75908	2.40282	3.06277	8.07744	2.63729
743.61	1.30482	1.33768	1.24478	0.507833	0.477218	0.431736	2.74373	1.29576	0.472262
744.411	0.941612	0.974129	0.974238	0.231275	0.242567	0.245386	4.01817	0.963327	0.239743
744.553	15.463	15.1986	16.9099	5.02057	5.08865	4.63835	3.22571	15.8572	4.91586
745.512	3.59098	3.30614	3.8285	1.96757	1.79298	1.62807	1.99042	3.57521	1.79621
745.548	5.72515	5.6703	6.2653	2.07656	2.06036	1.88829	2.93114	5.88692	2.0084
745.559	6.541	6.52018	7.14685	2.2794	2.29516	2.11102	3.02263	6.73601	2.22853
746.418	0.877666	0.900395	0.891444	0.265045	0.29126	0.269104	3.23416	0.889835	0.275136
746.513	5.166	4.91052	5.80622	1.82229	1.87621	1.60528	2.99461	5.29425	1.76792
746.517	3.90027	3.72574	4.39955	1.36392	1.39881	1.20391	3.03168	4.00852	1.32221
746.562	1.55823	1.56249	1.67855	0.600609	0.590382	0.569076	2.72675	1.59976	0.586689
747.43	0.422998	0.432728	0.443452	0.274601	0.25472	0.268235	1.62895	0.433059	0.265852
747.518	18.634	16.1223	20.0568	10.8041	10.2111	9.07884	1.8214	18.271	10.0313
748.411	0.730228	0.750628	0.734177	0.23628	0.246629	0.244546	3.0449	0.738344	0.242485
748.524	20.7594	19.2308	23.9417	9.05289	8.93151	7.88832	2.47102	21.3106	8.62424
749.4	0.639231	0.662005	0.646273	0.230335	0.231993	0.22746	2.82335	0.64917	0.229929
749.528	7.96526	7.52418	9.26985	3.29193	3.31954	2.98443	2.5802	8.25309	3.19863
750.397	0.65032	0.680222	0.659404	0.212557	0.219189	0.216758	3.06852	0.663316	0.216168
750.536	17.7503	17.3012	21.1197	4.81339	4.99702	4.47451	3.93221	18.7237	4.76164
750.541	17.9793	17.6441	21.4998	5.08727	5.27036	4.71119	3.79082	19.0411	5.02294
751.384	0.502209	0.552365	0.521613	0.199674	0.201337	0.20437	2.60363	0.525396	0.201794
751.539	5.97317	5.85121	7.05332	1.69861	1.79802	1.6105	3.69634	6.29257	1.70238
751.543	6.0355	6.03513	7.18491	1.83007	1.91371	1.6951	3.54035	6.41851	1.81296
752.533	4.30997	3.96913	4.66249	1.04345	1.07478	0.968729	4.19234	4.31386	1.02899
752.539	4.29245	3.91031	4.67067	1.08593	1.13722	1.02014	3.96926	4.29114	1.08109
752.648	0.182643	0.170042	0.187464	0.657112	0.605782	0.743536	0.269209	0.18005	0.66881
753.391	0.737269	0.842786	0.776621	0.251859	0.276478	0.274665	2.93483	0.785559	0.267667
753.522	1.7353	1.53414	1.81072	0.703429	0.615876	0.547619	2.72114	1.69339	0.622308
753.526	1.82395	1.57662	1.90606	0.687503	0.629811	0.573648	2.80631	1.76888	0.630321
753.529	2.42039	2.12726	2.52904	0.89835	0.831733	0.75932	2.84273	2.3589	0.829801
754.397	0.483822	0.536461	0.500943	0.166149	0.180145	0.174061	2.92344	0.507075	0.173452
754.508	5.08334	4.8873	5.07478	1.17787	1.13205	1.08008	4.43817	5.01514	1.13
754.513	5.04116	4.80428	5.03222	1.15611	1.10496	1.0474	4.49684	4.95922	1.10282
755.505	2.32037	2.22459	2.29278	0.731475	0.701188	0.687222	3.22552	2.27925	0.706628
755.509	2.44142	2.33909	2.42107	0.764537	0.721898	0.698634	3.29581	2.40053	0.728356
755.514	2.43253	2.32726	2.42593	0.76834	0.719796	0.687458	3.30287	2.39524	0.725198
755.619	0.262364	0.258781	0.274641	0.197048	0.177677	0.19661	1.39285	0.265262	0.190445
756.51	2.42032	2.31331	2.3344	0.66714	0.638618	0.61625	3.67742	2.35601	0.640669
756.521	1.97849	1.89473	1.92349	0.519682	0.511524	0.484884	3.82346	1.93224	0.505364
757.515	1.14005	1.10106	1.11644	0.469854	0.452283	0.435326	2.4734	1.11918	0.452488
757.521	1.19251	1.15966	1.17454	0.485947	0.461711	0.445398	2.53163	1.17557	0.464352
757.524	1.21508	1.17761	1.19891	0.496448	0.468774	0.451182	2.53571	1.1972	0.472135
758.502	3.19798	3.18152	3.23465	1.8692	1.88641	1.64895	1.7789	3.20472	1.80152
758.515	2.58212	2.55599	2.58044	1.21283	1.25055	1.08663	2.17423	2.57285	1.18334
759.505	1.66396	1.6625	1.6995	1.03598	1.03396	0.89947	1.69258	1.67532	0.989804
759.515	1.73914	1.7463	1.76777	0.960213	0.952273	0.846003	1.90438	1.75107	0.919497
760.41	0.521953	0.547403	0.529929	0.157725	0.165015	0.158242	3.32505	0.533095	0.160327
760.514	4.61691	4.68724	5.03046	3.65475	3.96809	3.51679	1.28681	4.77821	3.71321
760.518	4.87947	4.93426	5.35432	3.66325	4.03072	3.61028	1.3418	5.05602	3.76809
761.518	2.47706	2.49414	2.68404	1.90948	2.03542	1.85646	1.31956	2.55175	1.93379
761.521	3.30427	3.32211	3.59882	2.49067	2.66281	2.42946	1.34845	3.4084	2.52765
762.415	0.57492	0.60453	0.584187	0.194286	0.20919	0.197285	2.93567	0.587879	0.200254
762.423	0.434702	0.456028	0.438452	0.151497	0.159752	0.148696	2.88987	0.443061	0.153315
762.511	11.557	10.2792	12.3306	3.72396	3.92973	3.31231	3.11571	11.389	3.65533
762.771	0.0835111	0.085171	0.0792242	1.0338	1.14839	1.17264	0.0738952	0.0826355	1.11828
763.405	0.651344	0.704054	0.664959	0.240618	0.244729	0.241737	2.77871	0.673452	0.242361
763.514	5.41315	4.94256	5.64672	1.86009	1.99091	1.68832	2.88888	5.33414	1.84644
763.773	0.0525097	0.0563151	0.0485336	0.484513	0.539209	0.563713	0.0991275	0.0524528	0.529145
764.41	0.688629	0.72907	0.703316	0.236056	0.247932	0.245659	2.9069	0.707005	0.243216
764.523	27.5926	23.455	28.0629	8.23849	8.68226	7.47721	3.2425	26.3701	8.13265
765.406	0.43335	0.457711	0.44162	0.185858	0.191046	0.191899	2.34296	0.444227	0.189601
765.409	0.573588	0.611365	0.587115	0.249695	0.252422	0.25144	2.3516	0.590689	0.251186
765.527	12.7443	10.9614	12.9961	4.02809	4.25256	3.66625	3.07207	12.2339	3.9823
766.397	0.453043	0.471598	0.454298	0.188025	0.191468	0.173703	2.49268	0.459646	0.184398
766.539	65.7089	57.0397	69.0844	18.75	19.8624	16.7264	3.46653	63.9443	18.4462
767.542	29.3432	25.9577	30.4801	8.85283	9.34096	7.83825	3.29521	28.5937	8.67735
768.544	14.7041	13.3293	15.2135	5.34605	5.51453	4.58484	2.79998	14.4156	5.14848
769.509	4.76442	4.27819	4.99265	2.50506	2.30063	1.99702	2.06318	4.67842	2.26757
769.523	3.3248	2.95358	3.40154	1.7859	1.6633	1.46251	1.97078	3.22664	1.63724
769.554	4.53724	4.23447	4.69711	1.81276	1.85947	1.58744	2.56078	4.48961	1.75322
769.626	0.894717	0.883086	0.9232	0.409774	0.394483	0.380904	2.27902	0.900334	0.395054
770.505	4.26118	4.06391	4.41798	1.33644	1.26482	1.14828	3.39857	4.24769	1.24985
770.515	5.1544	4.85445	5.33191	1.80137	1.70779	1.54844	3.03321	5.11359	1.68587
770.567	3.70465	3.6135	3.89023	1.29856	1.28118	1.1752	2.98497	3.73613	1.25165
771.517	6.57435	5.77917	6.66983	3.22284	2.94075	2.73216	2.13848	6.34112	2.96525
771.518	5.06315	4.45133	5.13356	2.48718	2.29175	2.13368	2.11903	4.88268	2.3042
771.57	1.31438	1.25419	1.37706	0.554077	0.540781	0.490036	2.48952	1.31521	0.528298
771.64	2.33897	2.45371	2.37709	0.897046	0.84636	0.783476	2.8374	2.38992	0.842294
772.52	3.6195	3.37409	3.69062	1.47888	1.39753	1.31709	2.5478	3.5614	1.39783
772.523	4.7408	4.42074	4.84479	1.98229	1.87238	1.75082	2.49868	4.66878	1.8685
772.584	1.50063	1.57042	1.61151	0.567955	0.55629	0.546768	2.80223	1.56085	0.557004
772.588	1.12331	1.18206	1.20598	0.418975	0.415223	0.406488	2.83017	1.17045	0.413562
772.644	0.926998	0.974745	0.941967	0.389681	0.381032	0.345951	2.54661	0.947904	0.372221
773.532	5.09653	4.51485	5.2034	2.71684	2.49373	2.31407	1.96884	4.93826	2.50821
774.523	5.04704	4.78751	5.21365	1.90291	1.86578	1.7143	2.74453	5.01607	1.82766
774.529	4.0215	3.84034	4.12215	1.67214	1.63448	1.47542	2.50604	3.99466	1.59402
775.534	2.39653	2.3091	2.49294	1.17331	1.12651	1.01894	2.16905	2.39952	1.10625
775.543	3.33113	3.19497	3.49018	1.73226	1.66199	1.50659	2.04379	3.33876	1.63361
776.527	3.49571	3.32585	3.75698	0.771413	0.774845	0.707032	4.69471	3.52618	0.751097
776.536	4.56899	4.36196	4.89872	1.11263	1.11886	1.0155	4.25922	4.60989	1.08233
776.782	0.061802	0.0616755	0.0577699	0.244106	0.272173	0.283294	0.22668	0.0604158	0.266524
777.431	0.474843	0.499513	0.501288	0.217463	0.2272	0.216461	2.23203	0.491881	0.220374
777.525	1.71711	1.60793	1.82348	0.447229	0.446848	0.433825	3.87718	1.71617	0.442634
777.532	2.26499	2.13564	2.39951	0.606014	0.602561	0.590976	3.7788	2.26671	0.59985
778.53	7.20378	6.36808	8.55636	0.689516	0.774909	0.787275	9.82734	7.37607	0.750567
779.415	0.360883	0.393099	0.380758	0.159834	0.162296	0.160602	2.35066	0.378247	0.160911
779.419	0.481848	0.518914	0.508324	0.219475	0.217293	0.222146	2.29026	0.503029	0.219638
779.528	4.69705	4.26699	5.57458	0.814857	0.826603	0.809657	5.93143	4.84621	0.817039
779.531	3.58654	3.27059	4.23257	0.602369	0.607013	0.597699	6.1368	3.69657	0.60236
780.485	3.69162	3.39346	4.09606	1.1378	1.08526	0.983875	3.48655	3.72705	1.06898
780.486	3.69162	3.39346	4.09606	1.1378	1.08526	0.983875	3.48655	3.72705	1.06898
780.489	4.90102	4.57264	5.41901	1.47637	1.41047	1.28484	3.56995	4.96422	1.39056
780.508	3.77582	3.53348	4.04824	0.936348	0.945057	0.907956	4.07174	3.78585	0.929787
780.523	5.32757	5.03043	5.67514	1.20963	1.23111	1.19157	4.41404	5.34438	1.21077
781.489	2.48136	2.29512	2.7004	0.850461	0.805994	0.743246	3.11576	2.49229	0.7999
781.49	2.48136	2.29512	2.7004	0.850461	0.805994	0.743246	3.11576	2.49229	0.7999
781.506	2.45372	2.32314	2.60755	0.783162	0.739237	0.69887	3.32442	2.46147	0.740423
781.527	1.93579	1.82185	1.99092	0.588476	0.558896	0.527292	3.43267	1.91619	0.558221
782.5	6.67596	6.26063	6.39145	4.53282	4.48197	3.69939	1.5202	6.44268	4.23806
782.51	9.12784	8.68905	8.69231	5.59309	5.50516	4.57496	1.69137	8.8364	5.2244
783.504	3.10918	2.97732	2.95836	2.18134	2.11571	1.77262	1.49017	3.01496	2.02322
783.512	4.29036	4.10105	4.09232	2.75177	2.73496	2.25784	1.61193	4.16124	2.58152
784.497	4.87784	4.70562	4.98737	1.49471	1.5521	1.34959	3.31426	4.85694	1.46547
784.508	3.91874	3.80269	3.97089	1.61236	1.66662	1.43181	2.48203	3.89744	1.57026
785.495	2.60962	2.52766	2.67809	0.768687	0.788121	0.719108	3.43394	2.60512	0.758639
785.511	1.51864	1.45157	1.53805	0.633421	0.640051	0.586381	2.42399	1.50275	0.619951
786.516	5.65264	5.65108	6.01728	3.40151	3.8036	3.10817	1.67948	5.77367	3.43776
786.527	5.21814	5.25365	5.48259	4.07391	4.55482	3.66552	1.29771	5.31813	4.09808
787.519	2.85448	2.87905	2.99723	1.84198	1.99246	1.67538	1.58458	2.91025	1.83661
787.53	3.54652	3.57916	3.69673	2.70107	2.98482	2.44121	1.33165	3.60747	2.70903
788.54	10.0474	10.9684	10.8439	9.8494	11.261	9.16685	1.05226	10.6199	10.0924
788.543	7.69644	8.41788	8.34839	7.65557	8.80053	7.18805	1.03462	8.15424	7.88138
789.544	3.72334	4.05067	3.96149	3.54298	4.07733	3.34733	1.07001	3.91183	3.65588
789.547	4.88479	5.3674	5.21007	4.78439	5.48995	4.4847	1.04765	5.15409	4.91968
790.536	4.1083	4.08809	4.19593	2.08442	2.2595	1.88721	1.98878	4.13077	2.07704
790.543	4.13506	4.11408	4.22935	2.17766	2.3852	1.97373	1.90902	4.1595	2.17887
790.802	0.0743368	0.083276	0.0739819	1.00361	1.1426	1.21423	0.068918	0.0771982	1.12015
791.537	1.44197	1.39287	1.43709	0.683492	0.715757	0.620864	2.1147	1.42398	0.673371
791.559	1.28045	1.26749	1.29652	0.786724	0.887941	0.728483	1.59976	1.28149	0.801049
791.562	1.58334	1.59123	1.60534	1.04792	1.17283	0.950327	1.50735	1.5933	1.05703
791.804	0.0679981	0.0736196	0.0648944	0.631782	0.727179	0.764212	0.0972658	0.0688374	0.707724
792.533	3.77693	3.61607	3.89834	5.42679	5.28165	4.54225	0.740383	3.76378	5.08356
792.536	5.08085	4.84165	5.24304	7.14651	6.98469	6.00775	0.753045	5.05518	6.71299
792.795	0.069357	0.071225	0.0667374	0.303672	0.329952	0.348404	0.211114	0.0691065	0.327343
792.798	0.0505161	0.0530335	0.0494267	0.231535	0.247079	0.264695	0.205805	0.0509921	0.24777
793.528	2.97362	2.74583	3.04013	3.49957	3.36397	2.92078	0.895267	2.91986	3.26144
793.532	2.21298	2.03346	2.26362	2.71121	2.61241	2.26523	0.857845	2.17002	2.52962
793.772	0.0507701	0.0577088	0.0493633	0.215294	0.218085	0.227675	0.238773	0.052614	0.220351
794.536	7.581	7.19831	8.19781	9.86481	9.64297	8.83668	0.810639	7.65904	9.44815
794.543	7.66694	7.32885	8.26914	10.4037	10.1453	9.32165	0.778857	7.75497	9.95687
795.533	3.6215	3.3603	3.88585	3.64716	3.52636	3.2456	1.04305	3.62255	3.47304
795.542	4.513	4.24727	4.87117	5.1664	5.00548	4.61711	0.921729	4.54381	4.92967
795.641	1.08077	1.08371	1.12284	0.511097	0.510342	0.461293	2.21707	1.09577	0.494244
796.483	4.98919	4.55573	5.18158	1.66531	1.56046	1.37904	3.19808	4.90884	1.53493
796.487	3.76798	3.44587	3.92087	1.25567	1.18021	1.05662	3.18818	3.71157	1.16417
796.519	5.37644	5.17646	5.63696	3.14741	3.12791	2.80857	1.78226	5.39662	3.02796
796.534	3.63297	3.46102	3.821	3.0343	2.98197	2.70229	1.25193	3.63833	2.90619
797.514	3.12211	2.9744	3.23682	1.67044	1.58731	1.42342	1.9938	3.11111	1.56039
797.536	3.22201	3.03741	3.334	2.41428	2.3165	2.03778	1.41735	3.19781	2.25619
797.656	3.13841	3.15424	3.29735	1.03305	0.996804	0.847346	3.3331	3.19667	0.959067
798.499	3.26925	3.12275	3.36193	0.942529	0.911696	0.813663	3.65605	3.25131	0.889296
798.505	3.35333	3.25537	3.43357	0.95306	0.930114	0.836832	3.692	3.34742	0.906669
798.527	3.55685	3.51442	3.58922	1.12227	1.09743	1.02736	3.28312	3.55349	1.08235
798.532	3.51706	3.42404	3.53324	1.16626	1.1499	1.05688	3.10531	3.49145	1.12435
798.657	2.28477	2.35909	2.3785	0.746914	0.735899	0.628061	3.32676	2.34079	0.703624
799.513	1.80235	1.7566	1.81099	0.681141	0.721217	0.652119	2.61378	1.78998	0.684826
799.529	1.95096	1.92842	1.9724	0.876582	0.919427	0.816973	2.23951	1.9506	0.870994
799.667	2.01925	2.1193	2.10663	0.666902	0.674381	0.591833	3.23063	2.08173	0.644372
800.496	3.00398	2.86242	3.16665	0.757705	0.723715	0.659996	4.21826	3.01102	0.713805
800.518	2.177	2.11175	2.23294	0.783857	0.781896	0.710919	2.86457	2.17389	0.758891
800.671	1.00369	1.06831	1.04028	0.350101	0.347814	0.32272	3.04936	1.03743	0.340212
801.498	1.61891	1.52754	1.68687	0.499855	0.48225	0.452844	3.36829	1.61111	0.478316
801.524	1.44876	1.42064	1.50214	0.645435	0.636476	0.59114	2.33391	1.45718	0.62435
802.497	4.70655	4.56102	4.86536	1.02628	1.05519	1.00947	4.57237	4.71098	1.03031
802.504	5.5995	5.38639	5.80233	1.40533	1.45471	1.35559	3.98238	5.59608	1.40521
802.508	3.93321	3.8008	4.0797	1.06211	1.09526	1.00235	3.73885	3.9379	1.05324
802.53	1.8815	1.92695	1.95347	1.05021	1.12119	0.973456	1.83217	1.92064	1.04829
802.542	1.42124	1.44498	1.44033	1.08256	1.14282	0.998137	1.33598	1.43551	1.07451
802.55	1.27321	1.27682	1.28025	1.07977	1.14491	1.00955	1.1843	1.27676	1.07808
803.499	2.33609	2.26482	2.40882	0.598557	0.612453	0.578798	3.91647	2.33658	0.596603
803.518	1.64138	1.62236	1.68749	0.635592	0.645655	0.611316	2.61615	1.65041	0.630854
803.534	1.02076	1.04219	1.04241	0.677351	0.697321	0.631507	1.5479	1.03512	0.668726
803.538	1.27481	1.30964	1.29817	0.916589	0.936942	0.845472	1.43854	1.29421	0.899667
804.516	1.87964	1.92696	1.89346	0.680487	0.735475	0.658677	2.74749	1.90002	0.691546
804.549	1.67267	1.81174	1.71094	1.28469	1.42845	1.23286	1.31661	1.73178	1.31533
804.553	1.53706	1.6675	1.56755	1.33626	1.4876	1.28278	1.16205	1.5907	1.36888
805.51	1.08562	1.08865	1.09304	0.468308	0.454087	0.427986	2.41954	1.0891	0.450127
805.554	0.937302	1.03943	0.956325	0.849569	0.907446	0.808638	1.1432	0.977685	0.855217
805.562	0.59967	0.671405	0.61498	0.66827	0.704252	0.62378	0.944775	0.628685	0.665434
806.505	2.12312	2.12806	2.30777	0.779866	0.789384	0.710846	2.87661	2.18632	0.760032
806.511	2.09212	2.09979	2.25577	0.75816	0.762827	0.695912	2.90842	2.14923	0.738966
806.533	1.41413	1.41058	1.53248	0.512649	0.510728	0.481621	2.89515	1.4524	0.501666
806.795	0.0506048	0.0528407	0.0442006	0.219137	0.230236	0.246006	0.212325	0.0492154	0.231793
807.503	1.58566	1.55943	1.73009	0.622254	0.593162	0.553711	2.7557	1.62506	0.589709
807.515	1.38216	1.36661	1.48366	0.577777	0.536604	0.507772	2.60914	1.41081	0.540718
808.514	4.34017	4.24077	4.52756	2.58004	2.64401	2.19868	1.766	4.3695	2.47424
809.518	4.11371	4.23233	4.5372	2.27665	2.38424	2.04853	1.92017	4.29441	2.23647
810.529	25.4003	25.0154	25.0711	24.6141	26.8704	20.2258	1.05266	25.1623	23.9035
811.532	12.0433	11.902	11.785	11.8482	12.9307	9.80251	1.03322	11.9101	11.5271
811.676	0.245655	0.270994	0.253934	0.216088	0.193023	0.221907	1.22117	0.256861	0.21034
811.678	0.322223	0.356128	0.332269	0.291812	0.256506	0.293865	1.2	0.336873	0.280728
812.522	7.39505	7.25904	7.74399	3.10706	3.42404	2.72585	2.4196	7.46603	3.08565
812.536	7.95761	7.93364	8.19158	4.93206	5.46387	4.26121	1.64308	8.02761	4.88571
813.521	3.29288	3.24191	3.43531	1.02388	1.13543	0.942637	3.21414	3.32337	1.03398
813.538	2.45925	2.44525	2.54055	1.26195	1.3819	1.10589	1.98549	2.48168	1.24991
814.517	5.17424	5.08408	5.44415	1.40271	1.53591	1.38553	3.63134	5.23416	1.44139
814.529	5.24071	5.18004	5.5118	1.45604	1.60333	1.43584	3.54435	5.31085	1.4984
815.515	2.34324	2.32497	2.45249	0.771438	0.810582	0.747147	3.05719	2.37357	0.776389
815.525	1.81831	1.79029	1.89422	0.608233	0.644636	0.576758	3.00762	1.83427	0.609875
816.479	2.49809	2.4242	2.59244	0.738512	0.733127	0.653224	3.53657	2.50491	0.708288
816.507	2.0989	2.04979	2.14761	2.29398	2.25033	1.89362	0.977999	2.09877	2.14598
816.532	2.23387	2.20533	2.26041	3.84441	3.78599	3.18824	0.619265	2.2332	3.60621
817.502	2.44129	2.21501	2.59799	1.62196	1.59486	1.38276	1.57716	2.4181	1.53319
817.52	2.16931	1.92932	2.27237	2.08098	2.05611	1.77199	1.07817	2.12367	1.96969
818.5	3.43162	3.33439	3.69517	1.69341	1.74509	1.53925	2.10159	3.48706	1.65925
818.531	2.76607	2.67191	2.89359	4.24264	4.2318	3.64692	0.687346	2.77719	4.04045
818.629	1.09588	1.15432	0.995505	0.315445	0.29227	0.267207	3.70971	1.0819	0.291641
818.832	0.0519498	0.0588816	0.0516978	0.326798	0.36504	0.386183	0.150766	0.0541764	0.35934
819.513	3.78663	3.30538	3.97677	2.25258	2.22122	1.95303	1.72228	3.68959	2.14228
819.528	3.51605	3.08489	3.62222	2.75419	2.65513	2.30893	1.32454	3.40772	2.57275
819.629	0.596157	0.613712	0.550747	0.520746	0.528196	0.424514	1.19489	0.586872	0.491152
819.833	0.0496839	0.0530764	0.0503713	0.237923	0.270679	0.276654	0.195009	0.0510439	0.261752
820.52	2.65854	2.42852	2.79475	1.93005	1.94255	1.71792	1.40985	2.62727	1.86351
820.543	2.2095	2.02693	2.28469	2.63435	2.58826	2.33313	0.863068	2.17371	2.51858
820.803	0.0564449	0.0641075	0.058823	0.260169	0.25904	0.279439	0.224599	0.0597918	0.266216
820.807	0.054841	0.0627321	0.0549343	0.231648	0.227975	0.243874	0.245214	0.0575025	0.234499
821.53	1.79893	1.66199	1.82894	1.3233	1.33911	1.16489	1.38214	1.76329	1.27577
821.551	1.44837	1.34398	1.48239	1.61112	1.59475	1.41468	0.92516	1.42492	1.54018
821.79	0.0754874	0.0800259	0.0714228	0.337463	0.353067	0.373778	0.213224	0.0756453	0.354769
822.49	2.63134	2.40377	2.72737	1.01566	0.975946	0.847247	2.73437	2.58749	0.946283
822.495	2.59118	2.39011	2.6925	1.01537	0.979549	0.849284	2.69805	2.55793	0.948068
822.498	1.92011	1.79924	2.00235	0.756481	0.729843	0.633773	2.69879	1.90723	0.706699
822.514	1.57702	1.46822	1.63499	0.763448	0.769149	0.685511	2.11001	1.56008	0.739369
822.542	1.84308	1.79246	1.92841	1.56109	1.54286	1.38748	1.23879	1.85465	1.49714
822.566	1.44737	1.3896	1.50307	2.03769	1.98255	1.77693	0.74865	1.44668	1.93239
823.492	1.46669	1.3373	1.48486	0.486546	0.469236	0.418954	3.11976	1.42962	0.458246
823.54	1.23523	1.19622	1.26768	0.903833	0.860796	0.795862	1.4447	1.23304	0.853497
823.544	0.919003	0.895772	0.942741	0.707561	0.664236	0.61455	1.38823	0.919172	0.662116
823.562	0.791955	0.771301	0.810247	0.828115	0.795846	0.72133	1.01203	0.791168	0.781764
823.564	1.00527	0.985041	1.0264	1.09964	1.05964	0.959458	0.967285	1.00557	1.03958
824.5	6.70267	6.00917	6.94357	2.46021	2.30667	1.94535	2.9283	6.5518	2.23741
824.51	6.18885	5.60891	6.43075	2.311	2.18488	1.86449	2.86595	6.07617	2.12012
824.511	6.18885	5.60891	6.43075	2.311	2.18488	1.86449	2.86595	6.07617	2.12012
825.503	2.56805	2.30482	2.64438	0.994075	0.940245	0.80204	2.74717	2.50575	0.91212
825.513	2.43524	2.21473	2.5206	0.962696	0.914695	0.794937	2.68327	2.39019	0.890776
825.514	2.43524	2.21473	2.5206	0.962696	0.914695	0.794937	2.68327	2.39019	0.890776
826.509	4.51383	4.29704	4.64584	1.61376	1.61756	1.40704	2.90118	4.48557	1.54612
826.524	4.96646	4.73302	5.06157	2.08546	2.13701	1.83243	2.43787	4.92035	2.0183
826.525	3.53328	3.36222	3.59919	1.54887	1.59222	1.36018	2.3315	3.49823	1.50042
827.513	2.94682	2.81892	3.02073	1.1315	1.13904	1.03284	2.65984	2.92882	1.10113
827.532	1.73296	1.65411	1.75093	0.851711	0.918674	0.799285	1.99947	1.71266	0.856557
827.534	1.73296	1.65411	1.75093	0.851711	0.918674	0.799285	1.99947	1.71266	0.856557
828.507	5.35503	5.2085	5.58817	1.06773	1.10945	1.03415	5.0296	5.3839	1.07044
828.519	4.85954	4.70221	5.05342	1.10528	1.16769	1.069	4.37323	4.87172	1.11399
828.536	2.51504	2.38755	2.60968	0.774782	0.811354	0.736645	3.23417	2.50409	0.77426
829.509	1.9894	1.97312	2.09385	0.452249	0.461189	0.435458	4.48986	2.01879	0.449632
829.535	1.85153	1.79117	1.94514	0.641902	0.666661	0.601994	2.92472	1.86261	0.636852
829.538	1.58041	1.50688	1.64787	0.632582	0.660511	0.58951	2.51522	1.57839	0.627534
830.515	5.33842	5.13888	5.58605	1.00988	1.08895	1.06983	5.06945	5.35445	1.05622
830.523	5.36535	5.22106	5.62467	1.05237	1.13539	1.10383	4.925	5.40369	1.0972
831.517	3.3638	3.25651	3.50768	0.748565	0.802745	0.766271	4.37007	3.376	0.772527
831.524	2.59812	2.54834	2.73069	0.583125	0.625435	0.596566	4.36376	2.62572	0.601709
832.513	2.63207	2.53894	2.58414	1.28861	1.33114	1.13508	2.06538	2.58505	1.25161
832.516	2.65084	2.60845	2.61172	1.32605	1.36534	1.16506	2.041	2.62367	1.28548
833.516	2.62895	2.55735	2.68969	1.44152	1.46033	1.33174	1.86036	2.62533	1.41119
833.518	2.62895	2.55735	2.68969	1.44152	1.46033	1.33174	1.86036	2.62533	1.41119
834.514	4.80359	4.58059	5.22832	1.71637	1.76373	1.51853	2.9233	4.87083	1.66621
834.516	3.62637	3.50666	3.98059	1.3394	1.36364	1.16911	2.87014	3.70454	1.29072
834.519	4.94276	4.71149	5.44028	1.81422	1.87383	1.60329	2.85269	5.03151	1.76378
835.533	9.63254	9.39693	10.4062	4.91938	5.09929	4.38379	2.04379	9.81188	4.80082
835.821	0.0688016	0.0777734	0.0685462	0.247513	0.242985	0.272698	0.281869	0.0717071	0.254399
836.536	7.03926	6.90329	7.48038	3.90091	4.18212	3.51058	1.84782	7.14098	3.86454
837.547	4.69721	4.78604	5.25778	2.5986	2.68024	2.38965	1.92229	4.91368	2.55616
838.552	4.06274	4.14047	4.41455	2.14544	2.27446	1.86737	2.00688	4.20592	2.09576
839.548	1.5432	1.56166	1.6396	0.880476	0.923032	0.756414	1.85336	1.58149	0.853308
839.554	1.61938	1.63844	1.72275	0.919122	0.967816	0.788939	1.86128	1.66019	0.891959
839.561	1.66873	1.68993	1.78015	0.933791	0.986942	0.803134	1.88659	1.71294	0.907956
839.709	0.24893	0.253601	0.243517	0.382117	0.33241	0.460956	0.634673	0.248682	0.391828
840.481	2.62632	2.57465	2.72075	1.24096	1.20153	0.99812	2.30242	2.64057	1.14687
840.502	1.8917	1.87891	1.9813	0.838809	0.843045	0.727958	2.38688	1.91731	0.80327
840.528	1.79424	1.81289	1.86393	1.20161	1.23071	1.06954	1.56233	1.82369	1.16729
840.531	1.26355	1.27731	1.31333	0.913849	0.93839	0.807895	1.44887	1.28473	0.886711
840.713	0.178182	0.177098	0.177573	0.300524	0.27658	0.341347	0.580164	0.177618	0.30615
841.5	1.39154	1.34585	1.49786	0.673497	0.694371	0.616455	2.13435	1.41175	0.661441
841.51	1.34163	1.30616	1.46062	0.693155	0.721411	0.645849	1.99397	1.36947	0.686805
841.514	1.72007	1.67402	1.87069	0.926649	0.970288	0.863816	1.90701	1.75493	0.920251
841.714	0.0910497	0.0922444	0.0952967	0.171682	0.157643	0.176193	0.5511	0.0928636	0.168506
842.499	3.679	3.63597	3.82426	1.39139	1.44526	1.28799	2.70066	3.71308	1.37488
842.504	2.72667	2.70373	2.83711	1.06832	1.11136	0.984446	2.61289	2.75584	1.05471
842.527	2.30826	2.31512	2.40466	1.42549	1.47185	1.29137	1.67786	2.34268	1.39623
842.528	2.30826	2.31512	2.40466	1.42549	1.47185	1.29137	1.67786	2.34268	1.39623
843.512	1.70265	1.66674	1.77437	0.839368	0.845968	0.756845	2.10621	1.71458	0.81406
843.532	1.61309	1.55234	1.66218	1.03756	1.02809	0.908416	1.62324	1.6092	0.991355
844.502	3.67986	3.66417	3.90287	0.773734	0.799772	0.73508	4.87177	3.74897	0.769529
844.549	1.24183	1.24405	1.28432	1.48561	1.50065	1.2542	0.889102	1.25673	1.41349
844.645	0.761918	0.792205	0.778308	0.256993	0.251489	0.230869	3.1547	0.777477	0.24645
845.507	1.9559	1.91585	2.07089	0.479664	0.480571	0.459372	4.18612	1.98088	0.473202
845.56	0.613075	0.636037	0.628885	0.892296	0.894064	0.761169	0.737184	0.625999	0.849176
845.643	0.531348	0.558998	0.536297	0.510115	0.49066	0.412984	1.15058	0.542214	0.471253
846.51	3.8638	3.84236	4.09256	1.0462	1.10949	1.01875	3.71678	3.9329	1.05815
846.569	1.28238	1.27834	1.24511	2.20406	2.30437	1.85168	0.598391	1.26861	2.12004
846.582	1.27647	1.26002	1.21574	2.42143	2.54155	2.04727	0.535248	1.25074	2.33675
846.657	1.1557	1.24165	1.12196	0.359982	0.337328	0.293725	3.55114	1.1731	0.330345
847.516	1.60538	1.59607	1.69457	0.560005	0.582394	0.524966	2.93638	1.63201	0.555789
847.599	0.604101	0.590259	0.583877	1.1552	1.21064	0.973263	0.532549	0.592746	1.11304
847.601	0.804919	0.786071	0.779346	1.54435	1.60647	1.29935	0.53264	0.790112	1.48339
847.648	1.22747	1.27739	1.2343	2.0378	1.98504	1.59814	0.665214	1.24639	1.87366
847.655	1.27822	1.33245	1.27836	1.99229	1.93563	1.55584	0.709189	1.29634	1.82792
848.501	2.13721	2.10411	2.1529	1.11701	1.15015	0.968394	1.97624	2.13141	1.07852
848.505	1.60259	1.59567	1.61535	0.830686	0.856381	0.722311	1.99786	1.60453	0.803126
848.506	2.09643	2.07993	2.13095	1.07872	1.11293	0.952762	2.00588	2.10243	1.04814
848.606	1.18373	1.17294	1.18003	1.99923	2.19084	1.82402	0.58807	1.1789	2.0047
848.609	1.56927	1.55562	1.56124	2.623	2.88558	2.38875	0.593382	1.56204	2.63244
848.611	1.17602	1.18058	1.17135	1.97736	2.15862	1.78328	0.596012	1.17598	1.97309
849.52	1.12097	1.13053	1.14374	0.579644	0.588932	0.516453	2.01494	1.13175	0.561676
849.62	0.689806	0.684608	0.705662	1.2674	1.35451	1.13681	0.553399	0.693359	1.25291
849.626	0.677331	0.689007	0.694383	1.26167	1.30851	1.10092	0.561337	0.686907	1.2237
850.512	3.11274	2.67422	3.17835	1.15506	1.13678	0.991985	2.73015	2.98843	1.09461
850.516	2.39773	2.02934	2.444	0.858791	0.850746	0.741506	2.80332	2.29036	0.817015
850.64	0.482269	0.501295	0.488875	0.615738	0.623522	0.509273	0.8421	0.490813	0.582844
851.522	2.86601	2.68169	2.94374	0.943711	0.936559	0.825716	3.13802	2.83048	0.901995
851.526	2.18532	2.0618	2.24405	0.716125	0.693929	0.624264	3.19084	2.16372	0.678106
852.519	2.1885	2.07625	2.20724	1.13948	1.11756	0.999302	1.9875	2.15733	1.08545
852.522	1.67301	1.57975	1.68954	0.84086	0.83516	0.744473	2.04186	1.64744	0.806831
852.525	2.22759	2.10795	2.25479	1.07923	1.07238	0.964174	2.11514	2.19678	1.03859
853.53	1.08295	1.05081	1.09911	0.616008	0.603942	0.566699	1.80946	1.07762	0.59555
853.533	0.813862	0.792695	0.826904	0.44791	0.438369	0.41782	1.86601	0.811154	0.4347
853.538	1.07477	1.03971	1.0869	0.585425	0.578767	0.549294	1.86835	1.06713	0.571162
853.724	0.0808866	0.08668	0.0821356	0.170561	0.153451	0.17903	0.496384	0.083234	0.167681
854.534	1.48888	1.41492	1.46858	1.18276	1.25143	1.13203	1.22605	1.45746	1.18874
854.542	2.04636	1.91731	2.02073	1.48428	1.56273	1.42385	1.33853	1.9948	1.49029
854.546	1.53932	1.42822	1.52101	1.09203	1.15256	1.04057	1.36631	1.49618	1.09506
854.727	0.0969975	0.103364	0.0952014	0.188224	0.185105	0.209117	0.507451	0.098521	0.194149
855.538	0.855327	0.832541	0.859006	0.70249	0.734173	0.672596	1.20747	0.848958	0.703086
855.539	0.855327	0.832541	0.859006	0.70249	0.734173	0.672596	1.20747	0.848958	0.703086
855.546	0.866186	0.833412	0.868227	0.672784	0.702437	0.651667	1.26688	0.855941	0.675629
855.685	0.102	0.108912	0.0989707	0.234005	0.201656	0.228354	0.46668	0.103294	0.221339
856.517	1.66176	1.69863	1.6999	0.885767	0.966313	0.912846	1.83017	1.68676	0.921642
856.52	1.56276	1.59122	1.58776	0.985126	1.06862	1.00119	1.55216	1.58058	1.01831
856.542	1.76877	1.76901	1.80419	1.62898	1.77018	1.67534	1.05271	1.78066	1.6915
857.343	0.0676763	0.0664563	0.0649015	0.0901855	0.0912242	0.0874993	0.740154	0.0663447	0.0896363
857.519	13.7484	13.1299	14.5803	7.90112	8.19868	6.8521	1.80633	13.8195	7.65063
858.518	6.29545	6.08361	6.67728	3.23882	3.38514	2.88895	2.00321	6.35212	3.17097
858.521	8.39064	8.13032	8.89023	4.38969	4.59306	3.8834	1.97504	8.4704	4.28872
859.529	6.68182	6.41035	7.17251	3.62406	3.74313	3.20401	1.91697	6.75489	3.52373
859.53	6.68182	6.41035	7.17251	3.62406	3.74313	3.20401	1.91697	6.75489	3.52373
860.529	2.88909	2.84437	3.12213	1.3589	1.42283	1.23543	2.20444	2.95186	1.33905
860.532	3.90406	3.80157	4.22315	1.84628	1.93045	1.67995	2.18609	3.97626	1.81889
860.598	1.42969	1.41287	1.72406	0.513076	0.535853	0.523241	2.90466	1.52221	0.524056
860.601	1.05973	1.05715	1.2876	0.373577	0.393189	0.380981	2.96623	1.13483	0.382582
861.546	4.92829	4.70446	5.26172	2.7137	2.83948	2.49294	1.85114	4.96482	2.68204
861.548	6.59566	6.34874	7.05389	3.65551	3.82867	3.3567	1.84471	6.6661	3.61362
861.724	0.130725	0.129659	0.152357	0.206304	0.207219	0.258956	0.61376	0.13758	0.22416
862.525	4.07749	4.00958	4.27979	1.52111	1.57451	1.44438	2.72398	4.12229	1.51333
862.541	3.59377	3.45792	3.84498	1.62901	1.68558	1.50547	2.26069	3.63222	1.60669
862.545	4.7361	4.61885	5.1061	2.20711	2.26893	2.02517	2.22436	4.82035	2.16707
862.558	4.57632	4.48782	5.07181	2.22611	2.32482	2.0593	2.1385	4.71198	2.20341
862.601	2.59466	2.46824	3.49475	0.800015	0.897405	0.881832	3.31789	2.85255	0.859751
862.613	1.91578	1.80582	2.68074	0.493998	0.55371	0.586373	3.91801	2.13411	0.544694
863.564	13.4881	13.0952	14.6648	7.41401	7.85279	6.63812	1.88305	13.7494	7.30164
864.565	6.5216	6.26834	7.04491	3.6211	3.91866	3.28926	1.83164	6.61162	3.60967
864.568	8.85489	8.63356	9.58945	4.91229	5.28981	4.45545	1.84737	9.02597	4.88585
865.513	2.06669	1.89747	2.27751	1.33344	1.3741	1.19059	1.6012	2.08056	1.29938
865.516	1.58151	1.44498	1.74322	1.04118	1.06277	0.919438	1.57761	1.58991	1.00779
865.519	2.11324	1.94582	2.30809	1.39567	1.42944	1.23438	1.56846	2.12238	1.35316
865.523	1.58818	1.47855	1.72343	1.05909	1.07419	0.927119	1.56521	1.59672	1.02013
865.575	2.3534	2.32302	2.5441	1.39204	1.48102	1.25354	1.74975	2.40684	1.37553
866.507	1.60965	1.49074	1.70831	0.886601	0.930758	0.796698	1.83955	1.6029	0.871352
866.51	1.21118	1.13014	1.28819	0.667858	0.70125	0.605216	1.83836	1.20984	0.658108
866.513	1.59651	1.48317	1.69806	0.894626	0.942807	0.815368	1.80102	1.59258	0.884267
866.577	0.927222	0.9059	0.981712	0.57245	0.601517	0.520422	1.66127	0.938278	0.564796
866.652	0.645896	0.714433	0.717108	0.289256	0.271424	0.270702	2.49878	0.692479	0.277127
867.514	1.40046	1.33949	1.45911	0.757164	0.753883	0.672315	1.9232	1.39968	0.727787
867.519	1.05846	1.0051	1.09963	0.577736	0.579433	0.51448	1.89226	1.0544	0.557216
867.74	0.208604	0.214415	0.236543	0.366957	0.362991	0.533455	0.522052	0.219854	0.421134
868.5	1.03597	1.03278	1.05642	0.907356	0.886171	0.746246	1.23049	1.04172	0.846591
868.504	1.37524	1.35988	1.40457	1.15775	1.13651	0.947988	1.2768	1.3799	1.08075
868.509	1.04007	1.01934	1.06004	0.840304	0.830456	0.687785	1.32262	1.03982	0.786182
868.744	0.145799	0.148564	0.154619	0.262275	0.26012	0.362579	0.507341	0.149661	0.294991
869.507	1.71297	1.53875	1.8955	0.644607	0.61884	0.540232	2.85373	1.71574	0.601226
869.509	1.71297	1.53875	1.8955	0.644607	0.61884	0.540232	2.85373	1.71574	0.601226
869.513	1.78617	1.61516	1.99242	0.621885	0.593576	0.525176	3.09872	1.79791	0.580212
869.743	0.0874727	0.0942641	0.0907515	0.191361	0.170632	0.209646	0.476679	0.0908294	0.190546
870.514	1.83783	1.74581	1.99236	0.817999	0.811992	0.715873	2.37695	1.85867	0.781955
870.56	0.820041	0.810759	0.808714	0.87965	0.949412	0.768971	0.938985	0.813172	0.866011
870.585	0.787794	0.779272	0.745784	1.18943	1.31875	1.02977	0.653726	0.77095	1.17932
871.358	0.055792	0.0556921	0.0551007	0.0980036	0.0943377	0.0831291	0.604729	0.0555283	0.0918235
871.532	1.35579	1.28966	1.41962	0.709319	0.707267	0.629127	1.98711	1.35502	0.681904
871.545	1.2435	1.20078	1.29901	0.73664	0.785794	0.679104	1.70031	1.24776	0.733846
871.559	0.980871	0.963603	1.00817	0.733798	0.770275	0.659735	1.36456	0.984215	0.721269
872.514	1.6591	1.65242	1.7119	0.680096	0.692779	0.636233	2.50032	1.67447	0.669703
872.518	1.2208	1.22119	1.25992	0.51576	0.532517	0.481511	2.41988	1.23397	0.509929
872.552	1.26199	1.26374	1.30203	0.81078	0.86027	0.721402	1.59993	1.27592	0.797484
872.554	0.890641	0.900826	0.918404	0.611105	0.646983	0.534137	1.51202	0.903291	0.597408
872.602	0.542727	0.548853	0.526764	0.827934	0.895044	0.736725	0.657943	0.539448	0.819901
873.522	1.17736	1.20037	1.18543	0.520199	0.536835	0.483075	2.31358	1.18772	0.513369
873.534	1.09339	1.07964	1.10775	0.53043	0.553517	0.482099	2.09494	1.09359	0.522015
873.537	1.09339	1.07964	1.10775	0.53043	0.553517	0.482099	2.09494	1.09359	0.522015
873.539	1.01141	0.991694	1.03904	0.525135	0.540187	0.483064	1.96472	1.01405	0.516129
874.512	2.91835	2.90455	2.97829	1.22545	1.34834	1.19371	2.33608	2.93373	1.25583
874.612	0.574627	0.56803	0.66298	0.697388	0.72777	0.642907	0.873104	0.601879	0.689355
875.519	1.38188	1.40321	1.43192	0.595024	0.631225	0.568399	2.34977	1.40567	0.598216
875.522	1.38188	1.40321	1.43192	0.595024	0.631225	0.568399	2.34977	1.40567	0.598216
876.517	2.0827	1.96069	2.13592	0.905946	0.908855	0.801918	2.36147	2.05977	0.87224
876.523	1.59755	1.47104	1.63514	0.679434	0.68149	0.603594	2.39434	1.56791	0.654839
876.527	1.59917	1.48058	1.64372	0.65943	0.651213	0.578698	2.50006	1.57449	0.629781
876.618	1.01986	0.860265	1.46716	0.612427	0.669936	0.646299	1.73555	1.11576	0.642887
876.623	1.03451	0.887587	1.50939	0.597829	0.654481	0.628389	1.82458	1.14383	0.6269
877.533	1.28837	1.25459	1.33565	0.530852	0.546429	0.485587	2.48172	1.29287	0.520956
877.542	1.69548	1.62466	1.74446	0.708726	0.719228	0.6625	2.42273	1.6882	0.696818
877.545	1.25226	1.21009	1.28104	0.528893	0.531859	0.4946	2.40678	1.24779	0.51845
877.628	0.81577	0.725203	1.15114	0.526111	0.579699	0.565278	1.61099	0.89737	0.557029
878.536	2.73077	2.3936	2.79523	1.3006	1.31922	1.18207	2.08307	2.63987	1.26729
878.542	2.86413	2.54743	2.95262	1.27343	1.29766	1.15822	2.24282	2.78806	1.24311
878.554	3.06407	2.67219	3.23551	1.11053	1.1496	1.04729	2.71262	2.99059	1.10247
878.607	1.00573	0.875777	1.32392	0.455915	0.515247	0.53594	2.12688	1.06848	0.502368
879.551	2.14795	2.05974	2.19017	0.978713	1.01023	0.893872	2.21931	2.13262	0.960939
879.555	2.26114	2.13651	2.31351	0.953888	0.989499	0.868188	2.38698	2.23706	0.937192
879.556	2.26114	2.13651	2.31351	0.953888	0.989499	0.868188	2.38698	2.23706	0.937192
880.549	1.29549	1.27818	1.30999	0.918169	0.945439	0.854068	1.42904	1.29455	0.905892
880.55	1.29549	1.27818	1.30999	0.918169	0.945439	0.854068	1.42904	1.29455	0.905892
880.556	1.31145	1.31798	1.33551	0.864783	0.895634	0.818399	1.53751	1.32165	0.859605
880.557	1.31145	1.31798	1.33551	0.864783	0.895634	0.818399	1.53751	1.32165	0.859605
880.638	0.771957	0.802033	0.910306	0.359568	0.366597	0.368045	2.2704	0.828099	0.364737
881.523	1.96513	1.84876	2.12914	1.21485	1.26479	1.07521	1.67182	1.98101	1.18495
881.536	1.77507	1.66893	1.89007	1.18037	1.25293	1.06024	1.52684	1.77802	1.16451
881.538	2.23095	2.10796	2.36736	1.51736	1.59667	1.36837	1.49613	2.23542	1.49413
881.751	0.0999741	0.10638	0.102308	0.226743	0.223462	0.251001	0.440188	0.102887	0.233735
882.528	1.27785	1.24557	1.36511	0.83683	0.854383	0.758632	1.58726	1.29618	0.816615
882.534	1.23993	1.19596	1.32318	0.863478	0.893885	0.786112	1.47793	1.25302	0.847825
882.54	1.17113	1.13329	1.24578	0.838549	0.888647	0.791715	1.40942	1.1834	0.839637
882.544	1.0641	1.01504	1.11065	0.829693	0.87888	0.781462	1.28102	1.06326	0.830011
883.534	6.97105	6.48423	7.40541	4.23615	4.43668	3.77116	1.67637	6.95356	4.148
883.537	5.4025	5.04351	5.75138	3.26566	3.44761	2.92787	1.68003	5.39913	3.21371
883.716	0.131165	0.132631	0.130737	0.347914	0.298968	0.368397	0.388596	0.131511	0.338426
884.536	2.96218	2.80501	3.11568	1.75151	1.88697	1.59134	1.69851	2.96096	1.74327
884.538	3.96964	3.7633	4.17504	2.38956	2.55617	2.14567	1.67921	3.96933	2.3638
884.718	0.0822234	0.0860138	0.0800454	0.196521	0.169213	0.200277	0.438653	0.0827608	0.18867
885.371	0.176026	0.176909	0.183132	0.177317	0.169434	0.151022	1.07693	0.178689	0.165924
885.55	83.4261	80.5429	90.0209	47.7694	48.5125	39.6569	1.86841	84.6633	45.3129
885.713	0.133218	0.136857	0.133657	0.213674	0.192892	0.20272	0.662631	0.134577	0.203095
886.553	31.6665	30.654	33.6105	18.6752	18.9971	15.4422	1.80612	31.977	17.7048
887.361	0.135791	0.142584	0.141008	0.162655	0.154524	0.154339	0.88943	0.139794	0.157173
887.562	29.6847	28.7741	32.3832	17.3841	17.8726	14.8947	1.81135	30.2807	16.7171
888.567	12.173	11.8976	13.3668	7.2075	7.35318	6.19339	1.80386	12.4791	6.91802
888.57	9.44329	9.19635	10.4017	5.54495	5.65677	4.79215	1.81578	9.68045	5.33129
888.574	12.2422	11.9939	13.5265	7.16215	7.33365	6.17473	1.82688	12.5875	6.89018
888.626	2.76815	2.90761	3.67427	0.868085	0.919984	0.790987	3.62537	3.11668	0.859685
889.576	6.36847	6.1771	6.92596	3.74587	3.87659	3.29131	1.78412	6.49051	3.63792
889.58	4.8453	4.76676	5.29392	2.87385	2.9644	2.50061	1.78753	4.96866	2.77962
890.519	1.16469	1.17991	1.2099	0.543159	0.564544	0.505357	2.20358	1.18484	0.537687
890.59	3.2185	3.16555	3.72885	1.66018	1.74435	1.51768	2.05455	3.37097	1.64073
890.596	3.29276	3.26965	3.93881	1.60322	1.70217	1.47788	2.1954	3.50041	1.59443
890.605	2.45164	2.50364	3.10914	1.07245	1.14832	1.00266	2.50182	2.68814	1.07447
890.611	2.47904	2.49732	3.28587	0.975712	1.05642	0.942329	2.77772	2.75408	0.991488
890.613	2.47904	2.49732	3.28587	0.975712	1.05642	0.942329	2.77772	2.75408	0.991488
890.638	3.64416	3.8441	5.38526	0.955339	1.07771	1.05353	4.17081	4.29117	1.02886
891.584	1.28779	1.26851	1.43917	0.850296	0.833391	0.748963	1.64244	1.33182	0.810883
891.587	1.36453	1.31924	1.54511	0.840672	0.850853	0.767411	1.7198	1.40963	0.819645
891.605	1.96175	1.95518	2.36268	1.03503	1.08078	0.982137	2.02703	2.0932	1.03265
891.609	1.47589	1.4902	1.80204	0.763066	0.7858	0.715857	2.10539	1.58938	0.754907
891.614	1.486	1.46388	1.8737	0.700164	0.740746	0.683899	2.27013	1.60786	0.70827
891.644	1.47331	1.5545	2.15749	0.4532	0.502807	0.479466	3.61225	1.72843	0.478491
892.499	0.76327	0.772357	0.774926	0.47545	0.469319	0.40357	1.71363	0.770184	0.449446
892.503	1.00598	1.00514	1.02427	0.622253	0.619965	0.531634	1.71118	1.01179	0.591284
892.6	1.12505	1.03162	1.43311	0.545195	0.615201	0.619627	2.01671	1.19659	0.593341
892.603	1.21833	1.09273	1.58124	0.548368	0.62915	0.630206	2.15315	1.29743	0.602575
892.62	1.75029	1.56469	2.40267	0.662889	0.784634	0.794925	2.54974	1.90588	0.747483
893.522	0.802198	0.806095	0.831751	0.394089	0.390142	0.35164	2.14817	0.813348	0.378624
893.525	1.05301	1.06746	1.0855	0.520262	0.518258	0.469484	2.12597	1.06866	0.502668
893.555	0.657331	0.696907	0.679466	0.392435	0.389543	0.371593	1.76296	0.677901	0.384524
893.624	0.656686	0.598078	0.882712	0.287938	0.32825	0.338399	2.23916	0.712492	0.318196
894.515	1.11448	1.07635	1.13894	0.628757	0.610465	0.542207	1.86916	1.10993	0.59381
894.518	1.46348	1.42497	1.50032	0.820417	0.797605	0.706487	1.88805	1.46293	0.774836
894.627	0.677572	0.63545	0.819482	0.405683	0.427695	0.428761	1.6896	0.710835	0.420713
895.531	0.966405	0.947011	1.025	0.486262	0.482047	0.43404	2.09535	0.979473	0.46745
895.538	0.943613	0.940078	1.00219	0.477324	0.475065	0.431389	2.08551	0.961959	0.461259
895.541	1.21956	1.2171	1.28537	0.635201	0.630466	0.576238	2.02075	1.24067	0.613968
895.771	0.165144	0.192728	0.216224	0.300342	0.315519	0.481048	0.523376	0.191365	0.365636
896.534	1.04308	1.0166	1.09031	0.571375	0.577929	0.510459	1.89785	1.05	0.553254
896.554	0.704931	0.718291	0.720986	0.448223	0.447494	0.407006	1.64594	0.714736	0.434241
896.573	0.642604	0.669006	0.638102	0.497595	0.524256	0.468544	1.30818	0.649904	0.496798
896.596	0.60853	0.620478	0.605918	0.554971	0.589652	0.52662	1.09794	0.611642	0.557081
896.775	0.120708	0.133228	0.141693	0.230797	0.228641	0.325363	0.504114	0.131876	0.2616
897.535	0.952756	0.911935	1.01218	0.439696	0.441398	0.405534	2.23598	0.958958	0.428876
897.54	0.935746	0.897204	0.997945	0.469991	0.481058	0.432195	2.04656	0.943632	0.461081
897.579	0.605345	0.609585	0.622511	0.608096	0.632193	0.560962	1.02009	0.61248	0.600417
897.581	0.772343	0.786983	0.793522	0.802039	0.835499	0.743883	0.988002	0.784283	0.793807
897.772	0.100921	0.108455	0.106202	0.282712	0.270811	0.306195	0.367073	0.105193	0.286573
897.774	0.0760456	0.0811334	0.0810901	0.210937	0.204004	0.232832	0.367828	0.0794231	0.215924
898.537	0.693888	0.677745	0.733073	0.380313	0.391156	0.353938	1.87017	0.701569	0.375136
898.552	0.891293	0.88566	0.936757	0.599373	0.603223	0.550095	1.54831	0.90457	0.584231
898.555	0.668943	0.660782	0.699633	0.461385	0.466667	0.427405	1.49718	0.676453	0.451819
898.597	0.508844	0.5183	0.504949	0.649509	0.672222	0.581303	0.805079	0.510698	0.634344
898.598	0.508844	0.5183	0.504949	0.649509	0.672222	0.581303	0.805079	0.510698	0.634344
899.542	1.11632	1.10857	1.11822	0.572302	0.599885	0.545994	1.94572	1.11437	0.572727
900.539	0.857743	0.854079	0.862434	0.472654	0.511215	0.4439	1.80299	0.858085	0.475923
900.57	0.675088	0.664458	0.694126	0.526834	0.55774	0.485941	1.29491	0.67789	0.523505
901.543	3.61836	3.88479	3.5299	1.65569	1.71014	1.56375	2.23813	3.67768	1.64319
901.544	2.7684	2.99354	2.69759	1.27412	1.31783	1.19004	2.23679	2.81984	1.26066
902.542	1.73663	1.81688	1.66518	0.905209	0.959691	0.840593	1.92892	1.73956	0.901831
902.548	1.79561	1.86506	1.74368	0.927207	0.992325	0.8749	1.93397	1.80145	0.931477
902.549	1.79561	1.86506	1.74368	0.927207	0.992325	0.8749	1.93397	1.80145	0.931477
903.547	1.31239	1.34944	1.31729	0.687103	0.727948	0.666265	1.91183	1.32637	0.693772
903.555	1.83559	1.92719	1.83259	1.00341	1.05462	0.965498	1.85061	1.86512	1.00784
903.572	1.31385	1.36334	1.30243	0.799755	0.846513	0.763084	1.65174	1.32654	0.803117
903.576	1.13832	1.2106	1.13553	0.771653	0.821689	0.728672	1.50062	1.16149	0.774005
904.58	0.946307	0.924138	1.06013	0.839438	0.865444	0.814341	1.16328	0.976858	0.839741
904.582	1.23351	1.21375	1.4125	1.11972	1.15132	1.08938	1.14859	1.28658	1.12014
904.586	0.908614	0.896285	1.06229	0.835881	0.860275	0.815634	1.14149	0.95573	0.837263
904.592	0.885835	0.846947	1.08136	0.829935	0.863997	0.828436	1.11567	0.938047	0.840789
904.621	0.938488	0.853389	1.30584	0.626475	0.704161	0.692061	1.53148	1.03257	0.674232
905.526	0.842365	0.83423	0.842023	0.616871	0.632051	0.553564	1.3973	0.839539	0.600829
905.567	0.860794	0.843999	0.889408	0.873228	0.897094	0.80538	1.00718	0.864734	0.858567
905.579	0.874824	0.848434	0.919749	0.935967	0.955677	0.85225	0.963232	0.881002	0.914631
905.582	0.833117	0.821301	0.892326	0.937511	0.950709	0.841098	0.933106	0.848915	0.909773
905.587	1.08864	1.06012	1.17816	1.24037	1.27917	1.13667	0.909938	1.10898	1.21874
905.59	0.805123	0.772526	0.879963	0.933754	0.970504	0.861623	0.888546	0.819204	0.92196
905.625	0.614324	0.555706	0.814918	0.764891	0.833708	0.787582	0.831852	0.661649	0.795393
906.512	1.17773	1.20777	1.20322	0.906775	0.969762	0.8363	1.32287	1.19624	0.904279
906.516	0.89393	0.902125	0.913719	0.693397	0.745842	0.635352	1.30617	0.903258	0.69153
906.573	1.08059	1.03255	1.16136	1.21917	1.23226	1.11828	0.917301	1.0915	1.18991
906.631	1.38947	1.17484	2.11178	0.628561	0.793608	0.842175	2.0651	1.5587	0.754781
907.532	1.01739	1.00227	1.0257	0.88999	0.884771	0.761469	1.20074	1.01512	0.84541
907.535	1.36485	1.31896	1.36994	1.21626	1.2142	1.04797	1.1654	1.35125	1.15948
907.555	0.884953	0.83131	0.880763	0.949098	0.947742	0.835982	0.950309	0.865675	0.910941
907.636	0.836086	0.71508	1.20405	0.461307	0.55269	0.557021	1.75378	0.918407	0.523673
908.535	0.935303	0.909038	0.950927	0.854702	0.820728	0.744987	1.15487	0.931756	0.806806
908.539	0.706835	0.682629	0.719545	0.652703	0.627202	0.569774	1.1402	0.703003	0.61656
908.552	0.677387	0.644844	0.690176	0.669457	0.660264	0.574745	1.05668	0.670803	0.634822
908.639	0.804383	0.736803	1.06847	0.478709	0.516451	0.522444	1.71959	0.869886	0.505868
909.545	1.22997	1.19032	1.29161	0.832954	0.834502	0.714576	1.55829	1.2373	0.794011
909.553	1.62696	1.58674	1.70702	1.16133	1.16638	1.0052	1.4764	1.64024	1.11097
909.645	0.506852	0.493563	0.555009	0.467681	0.473152	0.455028	1.11431	0.518474	0.465287
910.545	0.801507	0.785159	0.830045	0.550115	0.56005	0.481169	1.51867	0.80557	0.530444
910.552	0.815072	0.774525	0.843765	0.558997	0.579681	0.491849	1.49238	0.811121	0.543509
910.642	0.447895	0.442861	0.473503	0.365593	0.355981	0.359091	1.26243	0.454753	0.360222
910.644	0.447895	0.442861	0.473503	0.365593	0.355981	0.359091	1.26243	0.454753	0.360222
911.546	1.14077	1.09109	1.17594	0.704311	0.730425	0.665238	1.62278	1.13593	0.699991
911.549	1.50533	1.44043	1.55279	0.980726	1.0032	0.902605	1.55846	1.49951	0.962178
911.562	1.07784	1.05867	1.10877	0.81289	0.838295	0.719529	1.36891	1.08176	0.790238
911.746	0.100706	0.106982	0.100772	0.300668	0.255046	0.318006	0.353041	0.10282	0.29124
912.546	0.790764	0.766361	0.807805	0.496419	0.506013	0.455808	1.62177	0.78831	0.48608
912.548	0.790764	0.766361	0.807805	0.496419	0.506013	0.455808	1.62177	0.78831	0.48608
912.555	0.766017	0.74055	0.778718	0.510216	0.528215	0.473779	1.51122	0.761761	0.50407
913.548	3.14361	2.80381	3.25216	1.07188	1.07001	0.949516	2.97585	3.06653	1.03047
913.55	2.35615	2.10181	2.43373	0.816057	0.832142	0.731539	2.89599	2.29723	0.793246
913.572	2.15636	2.06818	2.23911	1.21088	1.2511	1.07445	1.82773	2.15455	1.17881
914.552	1.39326	1.27177	1.44042	0.5921	0.578436	0.531197	2.41251	1.36848	0.567244
914.554	1.39326	1.27177	1.44042	0.5921	0.578436	0.531197	2.41251	1.36848	0.567244
914.566	1.17521	1.1175	1.22344	0.593031	0.61839	0.546652	2	1.17205	0.586024
914.568	1.4862	1.43159	1.54849	0.804677	0.831054	0.730873	1.88721	1.48876	0.788868
915.384	0.0740156	0.074748	0.0763537	0.133498	0.116938	0.108867	0.626538	0.0750391	0.119768
915.561	0.930092	0.899891	0.9604	0.438837	0.434468	0.40787	2.17799	0.930128	0.427058
915.573	0.810856	0.811576	0.831142	0.441729	0.438744	0.408906	1.90291	0.817858	0.429793
915.576	0.810856	0.811576	0.831142	0.441729	0.438744	0.408906	1.90291	0.817858	0.429793
915.596	0.915946	0.948112	0.938789	0.601041	0.622958	0.555609	1.57498	0.934282	0.593203
916.547	0.661037	0.643204	0.672778	0.372939	0.384227	0.355742	1.77644	0.659006	0.370969
916.564	0.800637	0.790973	0.826175	0.492408	0.495242	0.458764	1.67157	0.805928	0.482138
916.568	0.580887	0.582765	0.602731	0.370848	0.369729	0.341391	1.63257	0.588795	0.360656
916.571	0.574985	0.566722	0.593854	0.371068	0.372211	0.350053	1.5874	0.57852	0.364444
916.601	0.689099	0.703206	0.719904	0.495838	0.511773	0.480587	1.41931	0.70407	0.496066
917.541	1.49924	1.57468	1.49541	0.719841	0.764203	0.715212	2.07767	1.52311	0.733085
917.542	1.49924	1.57468	1.49541	0.719841	0.764203	0.715212	2.07767	1.52311	0.733085
918.543	1.25667	1.31143	1.27658	0.70947	0.742628	0.674647	1.80778	1.28156	0.708915
918.554	0.956937	1.01458	0.962034	0.547598	0.582304	0.524457	1.77322	0.977849	0.551453
919.548	1.15405	1.19743	1.17678	0.64135	0.659071	0.599013	1.85753	1.17609	0.633145
919.56	1.15715	1.2047	1.1711	0.683059	0.701502	0.643764	1.74181	1.17765	0.676108
919.562	0.864438	0.894388	0.874933	0.521515	0.528803	0.490834	1.70895	0.877919	0.513718
920.56	0.829116	0.833494	0.840002	0.677058	0.683091	0.615409	1.26679	0.834204	0.65852
920.569	0.622602	0.616268	0.62912	0.528702	0.534702	0.491863	1.20107	0.622663	0.518422
920.571	0.622602	0.616268	0.62912	0.528702	0.534702	0.491863	1.20107	0.622663	0.518422
921.533	0.838179	0.849065	0.869124	0.540651	0.531179	0.47828	1.64915	0.852123	0.516704
921.557	0.730244	0.752541	0.766518	0.555007	0.554461	0.499838	1.39769	0.749768	0.536435
921.56	0.730244	0.752541	0.766518	0.555007	0.554461	0.499838	1.39769	0.749768	0.536435
922.536	0.686502	0.660366	0.707182	0.710044	0.696387	0.578945	1.03459	0.684683	0.661792
922.54	0.682973	0.668421	0.708079	0.705837	0.694325	0.58104	1.03951	0.686491	0.660401
922.548	0.6789	0.653578	0.701582	0.703155	0.69156	0.589039	1.02536	0.67802	0.661251
922.552	0.660329	0.648406	0.682667	0.671401	0.661818	0.566982	1.048	0.663801	0.6334
922.558	0.637814	0.622155	0.665474	0.639486	0.640677	0.554498	1.04948	0.641814	0.611554
923.528	0.668407	0.653735	0.688755	0.569801	0.54741	0.481692	1.25767	0.670299	0.532968
923.53	0.668407	0.653735	0.688755	0.569801	0.54741	0.481692	1.25767	0.670299	0.532968
923.534	0.646469	0.64173	0.674034	0.557339	0.539774	0.472645	1.25002	0.654078	0.523253
923.543	0.61265	0.600092	0.644174	0.547492	0.537401	0.466399	1.19701	0.618972	0.517097
924.534	0.691141	0.670579	0.707991	0.587812	0.557011	0.51462	1.24723	0.689904	0.553148
924.539	0.517317	0.499489	0.531899	0.444483	0.422208	0.394795	1.22768	0.516235	0.420496
925.54	0.672292	0.638867	0.690869	0.329781	0.324863	0.311313	2.07259	0.667343	0.321986
925.609	0.358045	0.347664	0.357548	0.382653	0.39204	0.356645	0.939823	0.354419	0.377113
925.673	0.257085	0.249388	0.264346	0.228977	0.231005	0.236227	1.10717	0.25694	0.23207
925.694	0.162421	0.160505	0.163111	0.192107	0.184015	0.197758	0.84693	0.162012	0.191294
926.544	0.503915	0.472012	0.504335	0.277766	0.27981	0.255639	1.82026	0.493421	0.271071
927.536	0.465151	0.439923	0.459706	0.311656	0.307636	0.276243	1.52398	0.454926	0.298512
927.539	0.454482	0.433295	0.455335	0.31975	0.317154	0.271532	1.47849	0.447704	0.302812
927.552	0.446285	0.436073	0.459497	0.334107	0.323249	0.291256	1.41455	0.447285	0.316204
927.612	0.424768	0.424481	0.418323	0.643244	0.682307	0.623258	0.650435	0.422524	0.649603
928.563	0.400958	0.409669	0.412502	0.471288	0.473708	0.414997	0.899364	0.40771	0.453331
928.566	0.400958	0.409669	0.412502	0.471288	0.473708	0.414997	0.899364	0.40771	0.453331
928.572	0.402653	0.413304	0.411619	0.459853	0.473502	0.423625	0.904638	0.409192	0.452327
928.58	0.513378	0.529766	0.519723	0.597362	0.618761	0.554111	0.882859	0.520956	0.590078
929.52	0.998212	0.90302	0.984913	0.547976	0.509781	0.475503	1.88236	0.962048	0.511087
929.551	0.616301	0.581907	0.592155	0.552432	0.52668	0.483729	1.14558	0.596788	0.520947
929.564	0.469874	0.461464	0.461647	0.514043	0.50315	0.462137	0.941633	0.464328	0.49311
930.517	0.68409	0.644404	0.687961	0.514738	0.487818	0.448756	1.3894	0.672152	0.483771
930.526	0.664751	0.629186	0.665829	0.505564	0.47694	0.428238	1.38917	0.653256	0.470247
930.575	0.36968	0.378019	0.365356	0.515813	0.508948	0.476534	0.741397	0.371018	0.500431
931.517	1.42701	1.5032	1.47575	0.574462	0.597352	0.574112	2.52356	1.46865	0.581975
931.528	1.4232	1.50117	1.47135	0.579437	0.612522	0.578152	2.4833	1.46524	0.590037
932.521	1.14306	1.23176	1.18474	0.576493	0.606678	0.548817	2.05519	1.18652	0.577329
932.533	0.882346	0.941432	0.923466	0.442056	0.464483	0.417813	2.07441	0.915748	0.441451
932.535	0.818513	0.895339	0.862463	0.435583	0.457067	0.410549	1.97691	0.858772	0.4344
932.58	0.35158	0.358666	0.35978	0.439092	0.421736	0.398445	0.849717	0.356675	0.419758
933.535	1.37289	1.5213	1.42854	0.705534	0.757348	0.694302	2.00388	1.44091	0.719062
933.541	1.38049	1.49431	1.42558	0.713741	0.765628	0.710205	1.96402	1.43346	0.729858
933.566	0.749438	0.790614	0.757139	0.54616	0.548588	0.50328	1.43752	0.76573	0.532676
934.54	0.80909	0.89212	0.843022	0.486485	0.504874	0.467858	1.74356	0.848077	0.486405
934.549	0.793398	0.871053	0.831236	0.509905	0.520665	0.474932	1.65771	0.831896	0.501834
934.553	0.793398	0.871053	0.831236	0.509905	0.520665	0.474932	1.65771	0.831896	0.501834
934.565	0.650848	0.708704	0.675734	0.48151	0.477575	0.424106	1.47144	0.678429	0.461064
935.549	0.802095	0.845291	0.826906	0.621151	0.635483	0.59204	1.33842	0.824764	0.616225
935.56	0.791483	0.845899	0.81387	0.653178	0.662583	0.626771	1.26188	0.817084	0.647511
936.539	0.667081	0.692938	0.68223	0.603166	0.598316	0.543902	1.17009	0.68075	0.581795
936.544	0.506298	0.530171	0.517945	0.454638	0.449697	0.410369	1.18233	0.518138	0.438235
936.553	0.686409	0.719136	0.708367	0.611707	0.607043	0.574738	1.17866	0.704637	0.597829
937.542	0.444023	0.458025	0.465296	0.367596	0.358132	0.324726	1.30167	0.455781	0.350152
937.545	0.437657	0.454823	0.458848	0.359382	0.354224	0.320489	1.30677	0.450443	0.344698
938.52	0.411422	0.41654	0.422208	0.497118	0.479669	0.421361	0.894162	0.416723	0.466049
938.524	0.414707	0.428387	0.427156	0.483079	0.470481	0.408154	0.932832	0.423417	0.453905
938.54	0.558232	0.554317	0.571572	0.572452	0.570218	0.494213	1.02886	0.561374	0.545628
939.527	0.378628	0.384677	0.379279	0.395797	0.396551	0.348379	1.00163	0.380861	0.380242
939.54	0.38394	0.383646	0.390229	0.377649	0.376682	0.342573	1.05553	0.385938	0.365635
940.562	0.630207	0.68333	0.700194	0.448303	0.456043	0.397471	1.54686	0.671244	0.433939
941.556	0.501966	0.518518	0.544558	0.419984	0.413835	0.370171	1.29988	0.521681	0.40133
941.559	0.675221	0.69542	0.727147	0.555804	0.548751	0.493526	1.31269	0.699263	0.532694
942.557	0.394382	0.391087	0.404033	0.340882	0.346055	0.30622	1.1977	0.396501	0.331052
942.578	0.497209	0.505624	0.518641	0.432596	0.423669	0.391623	1.21924	0.507158	0.415963
943.513	0.745966	0.746049	0.747984	0.704829	0.67609	0.576213	1.14453	0.746666	0.652377
944.519	0.591946	0.562844	0.578422	0.611735	0.583736	0.49669	1.02426	0.577737	0.564053
945.512	0.758394	0.764062	0.775128	0.675922	0.651071	0.567262	1.21292	0.765862	0.631418
945.516	0.991929	1.00344	1.00508	0.898323	0.861234	0.748929	1.19612	1.00015	0.836162
946.519	0.524737	0.520028	0.533901	0.510542	0.478478	0.430751	1.11192	0.526222	0.473257
946.522	0.524737	0.520028	0.533901	0.510542	0.478478	0.430751	1.11192	0.526222	0.473257
947.519	1.01532	1.09499	1.04508	0.629653	0.627038	0.57101	1.72643	1.0518	0.609234
949.531	2.64292	2.88294	2.75647	1.29034	1.38351	1.28812	2.09046	2.76078	1.32066
949.532	2.04415	2.19919	2.12956	0.986804	1.06976	0.998875	2.08576	2.1243	1.01848
950.535	1.16985	1.2905	1.20671	0.642939	0.679331	0.644428	1.86457	1.22235	0.655566
951.543	1.04128	1.11474	1.0808	0.717818	0.738977	0.684776	1.51142	1.07894	0.713857
951.553	1.02028	1.10185	1.06856	0.725225	0.735784	0.690064	1.4833	1.06356	0.717024
951.555	1.02028	1.10185	1.06856	0.725225	0.735784	0.690064	1.4833	1.06356	0.717024
952.551	0.593213	0.629128	0.627953	0.505532	0.509729	0.471333	1.24465	0.616765	0.495531
953.564	0.390023	0.396467	0.404714	0.411206	0.408879	0.376694	0.995341	0.397068	0.398926
953.721	0.145276	0.15405	0.143965	0.21087	0.217005	0.203228	0.702408	0.147764	0.210367
954.57	0.309387	0.316548	0.316468	0.355909	0.347297	0.316988	0.923749	0.314134	0.340064
955.535	0.313584	0.315852	0.314117	0.373091	0.351276	0.317927	0.905266	0.314518	0.347431
955.571	0.294388	0.28768	0.289987	0.320637	0.303061	0.291038	0.953341	0.290685	0.304912
955.592	0.35861	0.366951	0.367592	0.378588	0.379128	0.351921	0.985145	0.364384	0.369879
955.626	0.256525	0.253739	0.256263	0.291691	0.289386	0.26042	0.91091	0.255509	0.280499
956.585	0.278325	0.284818	0.292306	0.314733	0.302169	0.289903	0.943365	0.285149	0.302268
956.598	0.369188	0.379967	0.372714	0.385328	0.396448	0.359897	0.982653	0.373956	0.380558
957.545	0.439544	0.424972	0.434322	0.495424	0.459705	0.424324	0.941561	0.432946	0.459818
957.574	0.368458	0.347797	0.363801	0.385136	0.354748	0.336695	1.00323	0.360019	0.358859
958.575	0.419623	0.401506	0.412769	0.450593	0.427977	0.398551	0.966156	0.4113	0.425707
958.581	0.308584	0.294898	0.302372	0.335479	0.319485	0.294851	0.953716	0.301951	0.316605
958.584	0.297783	0.286025	0.29171	0.326652	0.307906	0.29045	0.946497	0.291839	0.308336
959.492	0.262806	0.271783	0.261551	0.444358	0.422167	0.361585	0.648265	0.26538	0.40937
960.502	0.295555	0.296425	0.27982	0.411962	0.389601	0.347082	0.758982	0.2906	0.382882
960.588	0.257042	0.256833	0.257124	0.26772	0.259751	0.245003	0.998092	0.257	0.257491
961.544	0.358644	0.367264	0.355891	0.436593	0.406776	0.384873	0.88077	0.3606	0.409414
962.511	0.300169	0.29745	0.294046	0.37886	0.362594	0.319817	0.840186	0.297222	0.353757
962.552	0.258881	0.258779	0.257504	0.299402	0.293391	0.265372	0.903282	0.258388	0.286055
963.513	0.574067	0.644551	0.593663	0.407826	0.405637	0.366142	1.53635	0.604094	0.393201
965.525	0.662107	0.767313	0.678223	0.488589	0.489741	0.437148	1.489	0.702547	0.471826
965.528	0.662107	0.767313	0.678223	0.488589	0.489741	0.437148	1.489	0.702547	0.471826
966.543	0.435272	0.471892	0.440269	0.414476	0.391122	0.368019	1.1481	0.449145	0.391205
967.542	0.394019	0.420413	0.393326	0.394653	0.383101	0.345901	1.07485	0.402586	0.374552
968.594	0.355256	0.394188	0.3671	0.317144	0.31996	0.292123	1.20158	0.372181	0.309742
969.591	0.28828	0.311689	0.299246	0.302185	0.291689	0.274214	1.03586	0.299739	0.289363
969.596	0.293642	0.310556	0.298587	0.296662	0.278912	0.272545	1.06446	0.300928	0.282706
971.58	0.226565	0.229447	0.226805	0.273516	0.265394	0.261219	0.853385	0.227606	0.26671
971.61	0.215037	0.222196	0.215865	0.279393	0.274555	0.256547	0.805802	0.217699	0.270165
972.568	0.238013	0.239291	0.233973	0.286653	0.272637	0.247872	0.881207	0.237092	0.269054
972.582	0.231185	0.239402	0.223494	0.262018	0.260952	0.243991	0.904976	0.23136	0.255653
972.61	0.224402	0.2308	0.228065	0.258867	0.256993	0.234528	0.910553	0.227756	0.250129
972.624	0.305861	0.319335	0.318602	0.331229	0.333386	0.302436	0.975955	0.314599	0.32235
973.528	0.356195	0.34806	0.338263	0.445478	0.417489	0.378752	0.839577	0.347506	0.413906
974.617	0.226897	0.233532	0.230583	0.298849	0.277832	0.254339	0.831523	0.230337	0.277007
975.545	0.334709	0.306888	0.31625	0.317985	0.298197	0.281893	1.06656	0.319282	0.299358
976.579	0.244571	0.238009	0.241259	0.291251	0.262015	0.248679	0.902605	0.24128	0.267315
977.558	0.249594	0.248022	0.248891	0.293592	0.279544	0.250733	0.9061	0.248836	0.274623
978.554	0.218586	0.216716	0.209358	0.266667	0.25567	0.235946	0.850157	0.214886	0.252761
978.614	0.239114	0.239015	0.236995	0.252497	0.244834	0.232523	0.979817	0.238374	0.243285
978.644	0.259248	0.262762	0.246584	0.237098	0.224181	0.219534	1.12894	0.256198	0.226937
979.537	0.298972	0.296802	0.297002	0.409252	0.402509	0.359284	0.762376	0.297592	0.390348
979.54	0.279899	0.278243	0.272071	0.401667	0.405066	0.358384	0.712557	0.276737	0.388373
979.548	0.263683	0.255718	0.256146	0.401687	0.398516	0.3604	0.668228	0.258516	0.386868
979.576	0.247112	0.249066	0.248442	0.353976	0.347344	0.317734	0.730697	0.248207	0.339685
980.527	0.358404	0.36469	0.348513	0.481574	0.47025	0.404498	0.790083	0.357203	0.452108
981.52	0.773632	0.896448	0.800092	0.658279	0.657978	0.604899	1.28577	0.823391	0.640385
982.525	0.506498	0.562838	0.52419	0.496761	0.496132	0.453506	1.10172	0.531175	0.482133
983.535	0.37079	0.40574	0.379676	0.436084	0.408669	0.391652	0.935136	0.385402	0.412135
987.565	0.204224	0.204974	0.200404	0.306147	0.28769	0.266699	0.708398	0.2032	0.286845
988.545	0.255572	0.25953	0.250675	0.387337	0.369946	0.344264	0.695183	0.255259	0.367182
988.588	0.205527	0.201611	0.2045	0.27249	0.248831	0.239536	0.803881	0.203879	0.253619
988.633	0.217951	0.219953	0.217576	0.242164	0.229938	0.215897	0.952734	0.218493	0.229333
989.406	0.069883	0.0721935	0.0664078	0.147093	0.131216	0.124814	0.517171	0.0694947	0.134375
989.557	0.18501	0.176837	0.173283	0.297113	0.277519	0.25821	0.642535	0.178377	0.277614
990.592	0.204379	0.206115	0.199956	0.307527	0.288875	0.268559	0.705755	0.203483	0.28832
991.552	0.197372	0.186308	0.188118	0.32195	0.2892	0.26345	0.653782	0.190599	0.291533
991.561	0.187614	0.185836	0.187485	0.308023	0.275973	0.262758	0.662455	0.186979	0.282251
991.596	0.180371	0.185423	0.178796	0.279534	0.258447	0.244188	0.696256	0.18153	0.260723
992.586	0.2575	0.252172	0.24772	0.362233	0.346832	0.328341	0.730083	0.252464	0.345802
992.618	0.26883	0.275313	0.269703	0.338004	0.320115	0.312639	0.83836	0.271282	0.323586
993.558	0.180197	0.183044	0.176415	0.290862	0.268259	0.251357	0.665849	0.179885	0.270159
994.596	0.213353	0.215846	0.212315	0.256627	0.24717	0.236961	0.866024	0.213838	0.246919
995.47	0.191	0.188186	0.186833	0.274107	0.247224	0.230179	0.753176	0.188673	0.250503
995.481	0.225943	0.226969	0.21604	0.311123	0.286356	0.25775	0.782192	0.222984	0.285076
996.643	0.412685	0.483648	0.399177	0.32051	0.32774	0.286994	1.38521	0.431836	0.311748
996.644	0.412685	0.483648	0.399177	0.32051	0.32774	0.286994	1.38521	0.431836	0.311748
997.563	0.330923	0.324531	0.319664	0.478416	0.455691	0.39841	0.731786	0.325039	0.444172
997.574	0.328676	0.322758	0.315091	0.477099	0.444888	0.402527	0.729721	0.322175	0.441505
998.562	0.254634	0.258508	0.247408	0.370893	0.354143	0.316348	0.730326	0.253517	0.347128
998.565	0.256135	0.258537	0.253783	0.3802	0.361361	0.321662	0.722761	0.256152	0.354407
998.568	0.341661	0.348592	0.340146	0.501321	0.482683	0.425957	0.7308	0.343466	0.469987

## Sheet: Table S3
50 - 350	450 HTL			150 HTL			Individual Fold change	Average of each m/z			450 TL			150 TL
M/z	Section 02	Section 16	Section 34	Section 06	Section 24	Section 40	150/450	450	150		SUM			SUM
271.102	2.73529	2.46841	2.782	126.022	89.855	102.367	39.8517	2.6619	106.081	0.025093	3404.77	3498.29	3256.62	4121.22	4203.19	4277.48
272.107	0.523586	0.486528	0.524958	13.252	9.64964	10.8976	22.018	0.511691	11.2664
269.087	1.04247	1.13047	1.06495	14.1134	11.609	12.4225	11.7808	1.0793	12.715		Average	RSD		Average	RSD
333.096	0.674987	0.759033	0.671941	7.83822	5.91128	6.79953	9.75755	0.701987	6.84968		3386.56	99.4976		4200.63	63.819
215.033	3.04591	3.03835	3.16411	31.3615	26.6858	27.0655	9.20301	3.08279	28.3709
333.099	0.673843	0.749089	0.6664	7.19602	5.34922	6.17662	8.96069	0.696444	6.24062
269.079	1.14654	1.25961	1.15321	11.5874	9.69031	10.3091	8.87433	1.18645	10.529		% Difference	Fold change
310.114	1.80037	1.53068	1.77971	15.2872	12.0861	13.6247	8.02189	1.70359	13.666		-19.3797	1.24038
273.108	0.362477	0.376985	0.361236	3.19168	2.3635	2.65984	7.46346	0.366899	2.73834
226.996	0.484072	0.530271	0.48937	3.95593	3.32117	3.53883	7.19281	0.501238	3.60531		Positive Fold Change 150/450
342.024	1.39263	1.20035	1.35057	9.58296	7.96237	9.37122	6.82546	1.31452	8.97218		488	m/z values
342.028	1.42413	1.24175	1.38303	9.43671	7.76771	9.09125	6.4945	1.34964	8.76522		255	>1.5
329.269	0.330396	0.374439	0.343605	2.19323	2.09647	2.17292	6.16403	0.34948	2.15421		158	>2
219.045	6.48007	6.02095	6.50789	43.1855	31.7735	34.7061	5.76914	6.3363	36.555		%
219.043	7.00319	6.51213	7.02668	45.5849	33.6876	36.8331	5.65211	6.84734	38.7019		52.2541	>1.5
217.048	21.6105	20.4105	21.4731	138.272	101.505	111.295	5.52921	21.1647	117.024		32.377	>2
219.041	6.55908	6.10819	6.57718	41.5643	30.8268	33.7391	5.51485	6.41481	35.3768
218.052	1.81354	1.73804	1.81546	9.93536	7.48329	8.11372	4.75726	1.78901	8.51079
253.144	1.51543	1.73912	1.59807	7.04283	7.70673	8.00987	4.69013	1.61754	7.58648
302.092	0.539521	0.501094	0.510527	2.76046	2.05532	2.27852	4.57359	0.517047	2.36477
220.049	0.623214	0.619107	0.618068	3.18522	2.43834	2.62297	4.43269	0.62013	2.74884
270.089	0.3623	0.385943	0.366007	1.78699	1.50786	1.58307	4.37776	0.371416	1.62597
112.986	0.782579	0.746752	0.725738	3.12791	2.95303	3.45964	4.23072	0.75169	3.18019
254.148	0.290415	0.334447	0.310549	1.18805	1.27833	1.3548	4.08503	0.311804	1.27373
254.144	0.309044	0.355936	0.325949	1.20618	1.29773	1.37129	3.91067	0.33031	1.29173
117.019	10.7627	6.86608	9.53442	39.6853	33.271	31.9104	3.86061	9.05441	34.9556
50.9438	0.0592909	0.0629603	0.0581009	0.249806	0.20667	0.216389	3.73084	0.0601174	0.224289
51.0672	0.0693534	0.0692187	0.0642946	0.275014	0.234564	0.230474	3.64797	0.0676223	0.246684
58.1904	0.0607306	0.0546023	0.0530925	0.219353	0.193865	0.197233	3.62446	0.0561418	0.203483
53.063	0.0632064	0.0666052	0.0608789	0.250247	0.216428	0.223641	3.62009	0.0635635	0.230105
54.7009	0.0608639	0.0620855	0.0583477	0.2318	0.209176	0.212132	3.60242	0.0604323	0.217703
330.264	0.273585	0.304203	0.283267	1.12697	0.972161	0.990858	3.58861	0.287018	1.02999
306.081	1.14039	0.678262	0.892275	3.2891	3.58091	2.85375	3.58688	0.903642	3.24125
55.2035	0.0665405	0.0683054	0.0586326	0.247257	0.222746	0.223831	3.58611	0.0644928	0.231278
54.0358	0.0580815	0.0608281	0.0595145	0.234502	0.198657	0.205565	3.57981	0.0594747	0.212908
53.5385	0.0604753	0.0639863	0.0565203	0.227237	0.213431	0.205713	3.57152	0.0603273	0.21546
328.235	1.36896	1.38486	1.36514	5.50228	4.65686	4.45617	3.5483	1.37299	4.87177
57.1896	0.0585967	0.0590079	0.0520843	0.214823	0.189151	0.196502	3.53869	0.056563	0.200159
51.7552	0.0681231	0.0646486	0.0598066	0.247285	0.216533	0.215702	3.52854	0.0641928	0.226507
241.012	0.77813	0.792874	0.824982	3.14486	2.5496	2.70767	3.50675	0.798662	2.80071
53.6948	0.0619591	0.061592	0.0583953	0.226388	0.198094	0.206692	3.46901	0.0606488	0.210392
51.0335	0.0748604	0.076573	0.0744968	0.281021	0.244575	0.250626	3.43567	0.0753101	0.258741
61.1374	0.0460333	0.0489593	0.0456744	0.167575	0.155921	0.157613	3.4202	0.046889	0.16037
54.3097	0.0765406	0.0791422	0.070971	0.274861	0.250251	0.248229	3.41199	0.0755513	0.25778
62.345	0.0549415	0.0572012	0.0516257	0.1956	0.18738	0.172882	3.3942	0.0545895	0.185287
51.847	0.0750219	0.07989	0.0723437	0.276399	0.247072	0.246997	3.39032	0.0757518	0.256823
60.4525	0.0475277	0.0516497	0.0455292	0.183039	0.157209	0.147288	3.36913	0.0482356	0.162512
330.261	0.258902	0.287322	0.268351	1.00982	0.859717	0.873294	3.36719	0.271525	0.914276
54.1347	0.0795011	0.0795478	0.0754329	0.284609	0.252952	0.246776	3.34498	0.0781606	0.261446
55.5417	0.0605791	0.0650678	0.0603802	0.226817	0.18923	0.201599	3.32019	0.062009	0.205882
55.7068	0.0678293	0.0705996	0.0635306	0.244886	0.209832	0.212237	3.30242	0.0673198	0.222318
67.7023	0.0424124	0.0500564	0.0423809	0.162662	0.137726	0.144082	3.29604	0.0449499	0.148157
329.26	1.12895	1.22136	1.16341	4.21849	3.67573	3.66993	3.29114	1.17124	3.85472
62.3884	0.0548322	0.051776	0.0447065	0.188373	0.147811	0.160196	3.28044	0.0504382	0.16546
161.063	10.7832	11.7458	9.87437	36.7146	32.7998	35.9224	3.25389	10.8011	35.1456
50.3593	0.084096	0.079194	0.0740504	0.28672	0.247528	0.234301	3.23817	0.0791134	0.256183
57.9231	0.0581	0.0582495	0.0555463	0.205095	0.173206	0.178131	3.23704	0.0572986	0.185478
89.0246	26.2687	25.0896	26.8076	92.667	78.4114	80.9913	3.22481	26.0553	84.0232
50.3742	0.0830716	0.0789827	0.0804263	0.289424	0.243928	0.24475	3.20892	0.0808269	0.259367
65.6543	0.0543801	0.0549088	0.054728	0.19102	0.168684	0.161702	3.17898	0.0546723	0.173802
58.4519	0.064888	0.0648226	0.0585597	0.219373	0.185423	0.191927	3.1695	0.0627567	0.198908
314.091	0.673296	0.656268	0.678463	2.13988	1.80974	2.32892	3.12672	0.669342	2.09285
90.0281	1.06564	1.03786	1.09787	3.66101	3.12075	3.16605	3.10736	1.06712	3.31593
66.3119	0.0525348	0.0533297	0.0527616	0.180235	0.154937	0.157217	3.10408	0.0528753	0.16413
312.173	0.536478	0.476344	0.531221	1.02022	1.84465	1.92029	3.09911	0.514681	1.59505
306.09	0.781838	0.6038	0.652144	2.21755	2.11424	1.98051	3.09763	0.679261	2.1041
66.1523	0.0562454	0.0538713	0.0549528	0.183851	0.16187	0.164933	3.09356	0.0550232	0.170218
54.5988	0.07603	0.0763974	0.0695811	0.246723	0.216826	0.221521	3.08578	0.0740028	0.228357
62.9386	0.0672303	0.0656792	0.0590933	0.218353	0.193618	0.18035	3.08496	0.0640009	0.19744
74.6089	0.0462774	0.0445598	0.0443532	0.152476	0.131562	0.129594	3.05963	0.0450635	0.137877
78.4828	0.0388713	0.0406134	0.0374766	0.125191	0.116875	0.11167	3.02438	0.0389871	0.117912
160.066	2.98423	3.20819	2.74904	9.37613	8.46277	9.15772	3.01926	2.98049	8.99888
57.6224	0.0708521	0.0726946	0.0645699	0.220921	0.207105	0.199942	3.01739	0.0693722	0.209323
82.4981	0.0368383	0.0409635	0.0370425	0.122333	0.104949	0.110554	2.94169	0.0382814	0.112612
339.202	2.79858	2.60463	2.64202	6.74066	8.34315	8.29134	2.90547	2.68174	7.79172
339.201	2.40267	2.22197	2.26419	5.47144	7.16118	7.07555	2.86089	2.29628	6.56939
239.128	1.21463	1.33469	1.21582	3.35275	3.62981	3.59462	2.80924	1.25505	3.52573
96.9688	3.58838	4.04608	2.67077	9.30147	11.2591	8.32224	2.80273	3.43507	9.6276
325.185	2.34013	2.00235	2.28688	2.97951	7.86477	7.51497	2.76938	2.20979	6.11975
302.066	1.40251	0.933173	1.28325	3.7772	3.16531	3.02405	2.754	1.20631	3.32218
302.067	1.40251	0.933173	1.28325	3.7772	3.16531	3.02405	2.754	1.20631	3.32218
121.029	6.06463	7.19524	5.30555	13.5417	19.3574	18.131	2.74866	6.18848	17.01
59.0141	0.0826717	0.0813948	0.0767136	0.239184	0.205094	0.212406	2.72732	0.08026	0.218895
311.169	2.28686	2.01256	2.26961	2.80128	7.39205	7.58785	2.70682	2.18968	5.92706
311.121	0.851959	0.845413	0.829217	2.46127	2.07532	2.28203	2.69875	0.842196	2.27287
315.254	0.51265	0.523227	0.453967	1.21186	1.36924	1.43344	2.6946	0.496615	1.33818
140.012	2.62843	2.80591	2.21472	6.27466	8.08188	6.12305	2.6774	2.54969	6.82653
313.079	0.367213	0.376312	0.366518	1.00012	1.0361	0.905601	2.65019	0.370014	0.980608
115.04	1.18831	1.4166	0.905573	2.47434	3.68839	3.12684	2.64624	1.17016	3.09653
96.9623	3.63066	3.99708	2.60979	8.74868	10.5391	7.72416	2.63852	3.41251	9.00398
329.25	1.51976	1.62537	1.5425	4.69755	3.88369	3.78393	2.63783	1.56254	4.12172
329.243	1.46269	1.54972	1.4702	4.38942	3.64863	3.54031	2.58295	1.4942	3.85946
301.219	3.36626	3.5302	3.27613	10.4426	7.5917	8.17777	2.57674	3.39086	8.73736
301.217	2.98332	3.12463	2.90353	9.18499	6.67703	7.2077	2.56004	3.00383	7.68991
96.9607	3.16533	3.44855	2.22975	7.40938	8.78685	6.38522	2.55342	2.94787	7.52715
78.9593	8.14809	9.44904	7.51526	19.5876	24.8842	19.5399	2.54901	8.3708	21.3372
115.077	1.33069	1.86939	0.960309	2.01586	4.68333	3.89095	2.54547	1.3868	3.53005
327.233	4.86639	4.72847	4.88903	14.4096	10.8628	10.9965	2.50408	4.82796	12.0896
326.188	0.492214	0.446022	0.481033	0.612613	1.48645	1.43723	2.49164	0.47309	1.17877
129.056	1.256	1.52164	0.989688	2.66804	3.6415	3.06489	2.48835	1.25578	3.12481
327.229	4.05148	3.9093	4.04841	11.7293	8.91322	9.04626	2.47217	4.00306	9.89626
277.217	1.1881	1.27592	1.15202	3.1394	2.92196	2.84575	2.46322	1.20535	2.96904
221.154	3.27221	3.86383	3.53583	6.94002	9.0309	10.1591	2.44849	3.55729	8.71001
222.158	0.532233	0.624627	0.602111	1.17522	1.46366	1.6559	2.44164	0.586324	1.43159
327.226	4.4293	4.28418	4.41647	12.5968	9.5759	9.74714	2.43107	4.37665	10.6399
211.134	1.45868	1.79053	1.50532	3.14962	4.20499	4.15591	2.42096	1.58484	3.83684
306.251	0.739763	0.80074	0.782852	2.10722	1.74324	1.76932	2.41882	0.774452	1.87326
305.246	4.44933	4.75694	4.62618	12.6535	10.0247	10.4735	2.39666	4.61081	11.0506
253.217	3.65976	4.26814	3.37921	9.31423	9.36614	8.3927	2.39434	3.76904	9.02436
207.139	1.30786	1.48536	1.38781	3.13595	3.37656	3.44973	2.38272	1.39368	3.32075
111.02	3.16276	3.08264	3.34799	8.40429	6.94008	7.41306	2.3722	3.1978	7.58581
283.437	0.0569421	0.0687028	0.0564319	0.143341	0.138661	0.149841	2.37176	0.0606923	0.143948
253.126	1.55026	1.80526	1.55788	3.59768	4.02615	3.91601	2.34865	1.6378	3.84662
129.092	1.30832	1.81888	0.968639	1.88744	4.21361	3.45205	2.3324	1.36528	3.18437
280.236	3.14414	3.35601	3.07253	8.24115	7.12733	6.93468	2.32988	3.19089	7.43439
263.042	1.03573	1.00659	0.984759	2.62098	2.07898	2.34553	2.32749	1.00903	2.3485
279.233	15.7875	16.7727	15.4414	41.1658	35.5386	34.6031	2.31883	16.0005	37.1025
309.28	0.850721	0.976682	0.836242	2.05924	2.05844	2.05689	2.31809	0.887882	2.05819
296.26	0.476074	0.589573	0.494273	1.02812	1.28479	1.30001	2.31609	0.519973	1.20431
281.249	27.2695	30.0827	26.8802	68.4986	65.1172	61.3085	2.31413	28.0774	64.9748
281.043	0.911342	1.08881	0.903291	2.50828	2.04191	2.15801	2.31043	0.967815	2.23607
297.152	0.922807	0.833436	0.936206	1.08043	2.40725	2.70474	2.29992	0.897483	2.06414
282.252	6.03251	6.71281	5.92481	15.0226	14.3827	13.5145	2.29885	6.22338	14.3066
303.233	51.1137	53.9441	53.3677	147.799	100.522	114.092	2.2876	52.8085	120.805
304.236	11.2831	11.7386	11.6518	32.1181	21.99	25.0323	2.28244	11.5579	26.3801
239.063	1.72665	1.86083	1.84459	3.78535	4.17159	4.42385	2.2792	1.81069	4.12693
331.263	0.704194	0.825906	0.733614	1.89769	1.64168	1.57721	2.26026	0.754572	1.70553
146.046	31.5522	35.6043	29.237	71.2441	79.4319	66.7472	2.25558	32.1312	72.4744
134.047	2.93852	2.78223	2.9347	6.99014	5.91907	6.58074	2.25176	2.88515	6.49665
311.112	0.784342	0.790999	0.766017	1.89173	1.60452	1.75858	2.24435	0.780453	1.75161
172.142	5.48957	7.40455	4.01001	8.43986	16.0479	13.4144	2.24218	5.63471	12.634
171.139	48.745	65.2998	35.4293	74.0145	142.049	117.972	2.23474	49.8247	111.345
143.108	6.04956	8.47483	4.3801	8.46465	18.5672	15.1413	2.23085	6.3015	14.0577
325.311	0.591055	0.715008	0.633342	1.18222	1.53703	1.58216	2.2179	0.646468	1.4338
253.087	1.32053	1.47221	1.31875	3.11269	2.84384	3.01877	2.18298	1.3705	2.99177
297.149	0.932443	0.85322	0.95158	1.07044	2.30396	2.57536	2.17364	0.912414	1.98326
132.03	2.42031	2.95158	2.20758	5.47456	5.74406	4.96323	2.13496	2.52649	5.39395
267.233	0.96574	1.20437	0.967941	1.99025	2.44347	2.25064	2.1301	1.04602	2.22812
147.049	2.41862	2.70308	2.2687	5.16889	5.71222	4.86093	2.13007	2.46347	5.24735
185.155	3.08901	4.0344	2.28614	4.76603	8.38063	6.85119	2.12527	3.13652	6.66595
297.28	1.39792	1.68104	1.52304	2.69321	3.46194	3.57198	2.11367	1.534	3.24238
157.123	8.60917	11.7343	6.23947	12.1205	24.0066	19.7382	2.10155	8.86099	18.6218
339.327	0.918059	1.11071	1.01019	1.79858	2.24237	2.33832	2.09916	1.01299	2.12642
234.158	2.25506	2.63362	2.21988	4.44542	5.31491	5.14355	2.09661	2.36952	4.96796
138.02	7.59338	7.20759	6.7324	15.3526	13.5423	16.1882	2.09364	7.17779	15.0277
158.127	0.898855	1.21953	0.651084	1.27708	2.48305	2.0334	2.09193	0.923155	1.93118
233.155	12.1924	14.1601	12.001	24.0214	28.4628	27.4359	2.08378	12.7845	26.6401
281.037	1.15646	1.39132	1.12379	2.83458	2.31923	2.41869	2.06247	1.22386	2.52417
171.006	4.45688	6.17347	4.12716	9.5785	11.7485	9.10758	2.06232	4.91917	10.1449
253.124	1.33242	1.55673	1.32558	2.71293	3.05534	2.92115	2.06167	1.40491	2.89647
223.134	1.13962	1.21349	1.1934	2.33137	2.32124	2.6435	2.05727	1.18217	2.43204
255.159	0.994718	1.07586	0.925281	1.87586	2.1184	2.15546	2.05274	0.99862	2.04991
335.223	1.04397	1.18011	1.02444	2.51518	1.85474	2.27799	2.04643	1.08284	2.21597
311.296	3.76255	4.65072	4.31784	7.00015	9.17433	9.87721	2.0463	4.2437	8.68389
312.299	0.967484	1.16669	1.09954	1.79149	2.29209	2.51384	2.0402	1.0779	2.19914
133.014	2.46561	6.9998	3.43244	8.08646	8.53776	9.60581	2.03367	4.29928	8.74334
319.23	3.16864	3.54329	3.19021	7.45718	5.55311	7.01064	2.02188	3.30072	6.67364
213.186	1.36732	1.64267	1.17658	2.41873	3.15386	2.83422	2.00804	1.39552	2.80227
283.264	193.762	230.045	207.667	348.616	446.758	465.191	1.99622	210.491	420.188
143.071	1.1959	1.43138	0.938637	1.94808	2.7772	2.37047	1.98988	1.18864	2.36525
319.228	3.27322	3.65309	3.29107	7.52865	5.6206	7.08562	1.98044	3.40579	6.74496
284.268	41.3455	49.0964	43.956	73.2765	94.2488	97.863	1.97465	44.7993	88.4628
286.273	0.425158	0.472459	0.440138	0.739853	0.923744	0.97696	1.97387	0.445918	0.880186
269.249	11.1051	13.546	11.4179	19.6732	25.7394	25.7664	1.97341	12.023	23.7264
293.178	1.23937	1.4376	1.13944	2.41765	2.6239	2.47261	1.96891	1.27214	2.50472
285.271	4.24279	5.05706	4.49518	7.55294	9.5731	9.99872	1.96627	4.59834	9.04159
227.202	9.48345	10.857	8.1587	16.2513	20.607	19.0065	1.96023	9.49971	18.6216
228.205	1.59336	1.84449	1.38312	2.74667	3.47782	3.21888	1.95881	1.60699	3.14779
270.252	2.14835	2.57802	2.20503	3.73286	4.90577	4.90119	1.9534	2.31047	4.51327
149.06	2.37887	2.7481	2.60094	4.74787	5.13675	5.1004	1.93908	2.57597	4.99501
157.087	2.47506	2.84837	1.79463	3.96509	5.26093	4.5729	1.93858	2.37269	4.59964
346.056	3.52186	3.40093	3.02722	5.87898	7.80454	5.56971	1.935	3.31667	6.41775
199.17	2.55568	3.16985	2.0682	4.03716	5.78913	5.05038	1.9088	2.59791	4.95889
174.041	4.09558	4.1734	4.53831	7.78169	8.18099	8.45054	1.9062	4.2691	8.13774
298.282	0.37181	0.444512	0.392976	0.639356	0.803435	0.847419	1.89384	0.403099	0.763404
343.17	18.0776	22.198	17.4489	33.8933	38.0421	36.7077	1.8821	19.2415	36.2144
257.239	3.11257	3.39982	2.75553	5.20235	6.19844	6.03866	1.8817	3.08931	5.81315
256.236	29.3848	31.9548	25.9287	48.2636	58.3358	57.3088	1.87821	29.0894	54.6361
344.174	4.83194	5.84791	4.63508	8.95352	10.0614	9.74297	1.87777	5.10498	9.58595
171.067	0.837802	0.966551	0.729832	1.30696	1.78648	1.66149	1.87631	0.844728	1.58497
169.087	1.04977	1.25103	0.947957	1.63298	2.32349	2.13364	1.8746	1.08292	2.03004
333.216	0.49927	0.566407	0.513226	1.06557	0.855523	1.03835	1.87437	0.526301	0.98648
255.233	168.78	184.386	149.465	278.072	333.754	329.108	1.87202	167.544	313.645
187.134	0.906915	0.991167	0.765951	1.52458	1.80932	1.64056	1.86727	0.888011	1.65815
241.094	0.811878	0.836533	0.799761	1.68056	1.38864	1.48871	1.86176	0.816057	1.5193
241.217	8.16859	9.55705	7.08346	13.011	17.121	16.0438	1.86125	8.2697	15.3919
242.221	1.367	1.62515	1.20815	2.21393	2.90132	2.67959	1.85578	1.4001	2.59828
167.021	11.9099	10.9617	11.2835	22.2582	20.7316	20.2474	1.85147	11.385	21.0791
279.039	2.97296	3.68728	2.93832	6.57699	5.40112	5.63188	1.83465	3.19952	5.87
283.221	1.00433	1.13427	1.00275	1.66216	2.01464	2.07366	1.83057	1.04711	1.91682
283.222	1.00433	1.13427	1.00275	1.66216	2.01464	2.07366	1.83057	1.04711	1.91682
171.102	4.13062	4.33149	2.87551	5.9651	7.62694	7.11283	1.82621	3.7792	6.90162
108.021	1.70747	1.79232	1.50845	2.63657	3.25311	3.22561	1.82006	1.66942	3.03843
185.118	1.59178	1.75164	1.19848	2.45758	3.08348	2.72147	1.81918	1.51396	2.75418
205.16	0.999796	1.1614	1.09454	1.7266	2.0803	2.10712	1.81649	1.08525	1.97134
159.066	0.624865	0.700869	0.593932	1.09666	1.2274	1.15016	1.8098	0.639889	1.15807
126.905	3.30279	3.47682	3.66105	5.73243	5.70108	7.28779	1.79311	3.48022	6.24043
242.176	2.95952	3.47577	3.15596	4.97664	5.97069	6.18415	1.78616	3.19708	5.71049
283.19	1.23671	1.37023	1.22349	1.99543	2.36118	2.47055	1.78235	1.27681	2.27572
229.145	0.611365	0.722591	0.610315	1.0301	1.23088	1.18617	1.77298	0.64809	1.14905
187.098	2.14553	2.52958	2.09994	3.54573	4.39556	4.02985	1.76694	2.25835	3.99038
211.113	0.689922	0.814582	0.680037	1.17509	1.3173	1.35319	1.76036	0.72818	1.28186
341.27	0.558796	0.637137	0.554052	0.981469	1.04604	1.04588	1.75623	0.583328	1.02446
250.147	3.78092	4.59304	3.46387	5.8919	7.28374	7.57223	1.75267	3.94594	6.91596
269.134	1.31728	1.48069	1.41108	2.32788	2.49507	2.53793	1.74883	1.40302	2.45363
269.135	1.31728	1.48069	1.41108	2.32788	2.49507	2.53793	1.74883	1.40302	2.45363
209.096	1.86066	2.09263	1.82902	3.26558	3.39208	3.41427	1.74185	1.92744	3.35731
215.129	0.706296	0.805961	0.706017	1.14857	1.40397	1.30039	1.73691	0.739425	1.28431
163.076	1.56534	1.67693	1.47703	2.50283	2.8394	2.85009	1.73592	1.5731	2.73077
300.262	0.651652	0.709528	0.592824	0.965568	1.17201	1.24256	1.72985	0.651335	1.12671
173.082	1.50967	1.767	1.4342	2.41889	3.04096	2.68793	1.72957	1.57029	2.71593
243.181	0.635193	0.752583	0.669364	1.05511	1.22538	1.26018	1.72116	0.685713	1.18022
243.185	0.75211	0.87629	0.762284	1.23619	1.42042	1.44646	1.71628	0.796895	1.36769
151.026	30.347	29.7239	30.6592	57.1402	47.2072	51.3361	1.7159	30.2434	51.8945
335.114	0.525458	0.542848	0.495355	0.92101	0.826287	0.932657	1.7139	0.52122	0.893318
255.194	1.12931	1.26528	1.03217	1.72333	2.07129	2.0776	1.71363	1.14225	1.9574
285.125	0.808729	0.891163	0.821612	1.42301	1.44349	1.44678	1.7106	0.840501	1.43776
327.182	0.522863	0.510017	0.49175	0.644277	0.984331	0.971436	1.70536	0.50821	0.866682
251.151	0.73936	0.882034	0.685447	1.15234	1.35322	1.41815	1.70091	0.768947	1.30791
299.259	3.3027	3.60874	3.00169	4.91481	5.75711	6.11505	1.69341	3.30438	5.59566
152.03	2.46101	2.42451	2.48859	4.50397	3.81066	4.15821	1.69144	2.45804	4.15761
243.162	0.778793	0.880567	0.766126	1.1994	1.44997	1.4326	1.68295	0.808495	1.36066
295.228	3.29274	3.65637	3.03149	5.47337	5.31944	5.87423	1.66994	3.32687	5.55568
340.208	1.18957	1.21464	1.15813	1.83442	1.97055	2.11265	1.66116	1.18745	1.97254
201.113	0.957025	1.07394	0.953548	1.53708	1.78013	1.63534	1.65942	0.994837	1.65085
249.15	1.46239	1.57879	1.49311	2.3822	2.49882	2.63668	1.65796	1.51143	2.5059
340.21	1.36252	1.39228	1.32095	2.15416	2.2114	2.37636	1.65415	1.35858	2.24731
256.059	7.32682	6.73904	7.49522	13.2355	10.6345	11.6711	1.6484	7.18703	11.8471
298.247	1.62579	1.79902	1.48317	2.38967	2.72678	2.84342	1.62182	1.63599	2.65329
297.244	7.94969	8.77564	7.17632	11.5325	13.2661	13.7936	1.61462	7.96722	12.8641
181.037	2.4836	2.19489	2.30675	4.1374	3.44248	3.67323	1.61098	2.32841	3.75104
337.236	0.866427	0.984136	0.824967	1.49085	1.3267	1.4861	1.60852	0.891844	1.43455
256.111	0.55429	0.596271	0.53916	0.893243	0.902367	0.910565	1.60155	0.56324	0.902058
326.088	1.94401	1.87159	1.47071	2.82045	3.16923	2.41953	1.59075	1.76211	2.80307
323.22	1.24902	1.32922	1.0434	1.93405	1.86121	1.96587	1.59075	1.20722	1.92038
335.117	0.535186	0.557031	0.508428	0.858675	0.79183	0.882013	1.58219	0.533548	0.844173
301.166	0.648881	0.807887	0.726037	1.00744	1.3	1.1341	1.57666	0.727602	1.14718
220.147	4.37487	6.11266	3.04067	3.13147	9.90738	8.23488	1.57255	4.5094	7.09124
326.086	2.22482	2.127	1.68974	3.1732	3.54506	2.71358	1.56116	2.01385	3.14395
195.081	0.697387	0.78026	0.69473	1.08954	1.14937	1.15112	1.56052	0.724125	1.13001
339.139	0.486705	0.524291	0.484512	0.768828	0.758788	0.795021	1.55307	0.498503	0.774212
283.155	1.58609	1.75213	1.60702	2.31984	2.66083	2.69905	1.55295	1.64841	2.55991
283.156	1.58609	1.75213	1.60702	2.31984	2.66083	2.69905	1.55295	1.64841	2.55991
102.056	3.28098	3.68812	3.08798	5.03228	5.77584	4.79855	1.55181	3.35236	5.20222
281.136	0.855142	0.910447	0.870822	1.35817	1.31186	1.39454	1.54171	0.878804	1.35486
256.114	0.511595	0.546416	0.495254	0.787407	0.79103	0.804091	1.53388	0.517755	0.794176
287.15	0.563838	0.669798	0.609386	0.855104	1.04906	0.921201	1.53301	0.614341	0.94179
111.947	3.21676	3.13478	3.11662	4.7169	5.18946	4.52653	1.52436	3.15605	4.81097
258.059	4.57889	4.56232	4.46979	7.179	7.06327	6.46883	1.52164	4.537	6.9037
258.059	4.57889	4.56232	4.46979	7.179	7.06327	6.46883	1.52164	4.537	6.9037
154.062	4.668	4.40847	4.66336	7.30649	6.78177	6.77503	1.51845	4.57994	6.95443
327.175	0.577691	0.56537	0.540917	0.658606	0.961219	0.924364	1.51082	0.561326	0.848063
337.204	0.642252	0.706497	0.545194	0.995518	0.945388	0.912322	1.5065	0.631314	0.951076
337.205	0.642252	0.706497	0.545194	0.995518	0.945388	0.912322	1.5065	0.631314	0.951076
295.134	1.16564	1.31574	1.17004	1.75673	1.87936	1.85324	1.50334	1.21714	1.82978
349.24	0.587469	0.732836	0.498915	0.856159	1.02149	0.848585	1.49857	0.606407	0.908743
271.228	3.44951	3.50992	2.74846	4.36576	4.99267	5.15004	1.4945	3.23596	4.83616
183.08	1.57063	1.69036	1.53578	2.34055	2.38554	2.42889	1.49162	1.59893	2.38499
311.223	1.7549	1.95318	1.62548	2.62927	2.47958	2.77641	1.47842	1.77785	2.62842
183.011	0.944122	0.827808	0.787393	1.06482	1.26245	1.43274	1.46914	0.853108	1.25334
255.103	2.48434	2.80069	2.45734	3.67044	3.81068	3.86004	1.46482	2.58079	3.78038
270.214	1.0166	1.07687	0.849896	1.27657	1.49986	1.52746	1.46223	0.981124	1.43463
227.129	1.15218	1.29819	1.1687	1.60714	1.79364	1.81939	1.44241	1.20636	1.74006
269.212	4.94007	5.15461	3.87667	5.89981	7.09692	7.09332	1.43795	4.65712	6.69669
137.028	1.40071	1.41689	1.41294	2.02955	1.98534	2.06028	1.43602	1.41018	2.02506
241.039	0.815148	1.01452	0.996726	1.32479	1.46928	1.26229	1.43517	0.942132	1.35212
313.238	1.7932	1.89388	1.62565	2.40655	2.49909	2.66819	1.4256	1.77091	2.52461
178.051	4.11944	4.03928	4.15894	5.94053	5.94258	5.59642	1.41906	4.10588	5.82651
209.155	4.33028	5.16266	4.97732	6.12046	6.88219	7.23303	1.39843	4.82342	6.74523
303.075	0.6352	0.582481	0.618087	0.921833	0.810003	0.802343	1.38045	0.611922	0.844726
157.012	1.96773	1.95435	1.83511	2.85525	2.72011	2.36143	1.37859	1.91906	2.6456
317.212	1.56766	1.65612	1.60707	2.51503	1.80152	2.32378	1.37457	1.61028	2.21345
197.965	1.34513	1.37656	1.19367	1.6804	2.03231	1.63866	1.36676	1.30512	1.78379
321.211	0.571982	0.728393	0.482027	0.728535	0.954377	0.739291	1.35895	0.594134	0.807401
218.103	5.84422	5.55224	6.22329	8.25399	7.53101	8.13266	1.35744	5.87325	7.97255
265.147	1.75859	1.92587	1.4894	1.99032	2.57165	2.38329	1.34238	1.72462	2.31509
313.163	0.997675	1.06167	0.992727	1.21317	1.41903	1.44875	1.33711	1.01736	1.36032
324.22	0.39526	0.423882	0.361405	0.546304	0.498047	0.530059	1.33363	0.393516	0.524803
204.005	2.29478	2.51726	2.08143	2.91859	3.53796	2.73219	1.33296	2.29782	3.06291
251.126	0.615851	0.674493	0.670238	0.793597	0.826832	0.96681	1.31963	0.653527	0.862413
145.053	2.47797	2.88643	2.34793	3.30846	3.57532	3.27854	1.31767	2.57078	3.38744
128.035	6.62161	7.37084	6.34872	8.9595	9.5788	8.15241	1.31215	6.78039	8.89691
309.173	0.919635	1.04896	0.767925	1.09106	1.30976	1.18912	1.31186	0.912175	1.19665
215.053	2.95449	2.64612	2.82419	3.96669	3.55732	3.45375	1.30303	2.80827	3.65925
145.055	2.39624	2.79939	2.27908	3.16758	3.42387	3.13417	1.30114	2.49157	3.24187
299.143	0.687521	0.724229	0.703417	0.827082	0.927777	0.97998	1.29297	0.705056	0.911613
285.207	1.1105	1.12309	0.950105	1.27924	1.41817	1.40895	1.28981	1.06123	1.36879
345.153	1.08249	1.17212	1.08131	1.4062	1.39902	1.45492	1.27705	1.11197	1.42005
315.091	0.85306	0.897247	0.860536	1.04653	1.13342	1.13249	1.26872	0.870281	1.10414
333.149	0.723186	0.814457	0.722253	0.949696	0.941255	0.97455	1.26798	0.753299	0.955167
345.176	1.26037	1.45008	1.28039	1.59576	1.74734	1.69971	1.2636	1.33028	1.68094
142.999	8.49776	8.05947	9.20104	11.5934	9.81908	10.7868	1.25006	8.58609	10.7331
165.041	6.50813	6.14885	6.70969	8.35272	7.66809	7.9141	1.23588	6.45556	7.9783
283.106	0.857214	0.918099	0.869785	0.984114	1.10862	1.13111	1.2188	0.881699	1.07461
136.034	2.77692	2.78151	2.86517	3.62173	3.31048	3.31348	1.21631	2.80787	3.41523
338.116	0.550309	0.560471	0.489673	0.68834	0.598381	0.6489	1.20942	0.533484	0.645207
350.141	0.651317	0.705352	0.649548	0.785665	0.808888	0.824361	1.20571	0.668739	0.806305
350.147	0.75013	0.799736	0.737113	0.902596	0.91936	0.92883	1.2028	0.762326	0.916929
350.142	0.810106	0.877687	0.804069	0.979263	0.997004	1.01346	1.1998	0.830621	0.996575
135.031	37.7461	37.6905	39.0193	48.8337	43.9498	44.0652	1.19564	38.152	45.6162
323.134	0.399754	0.414462	0.383915	0.48094	0.466407	0.481748	1.19277	0.399377	0.476365
283.115	1.08783	1.16902	1.10534	1.22164	1.36268	1.41123	1.18838	1.12073	1.33185
323.138	0.470477	0.487264	0.465064	0.558958	0.555301	0.575461	1.1876	0.474268	0.56324
204.981	3.18915	2.58532	2.96555	3.77128	3.04283	3.51837	1.1822	2.91334	3.44416
93.0347	2.81424	2.76175	2.65567	2.88178	3.45501	3.26357	1.16627	2.74388	3.20012
223.028	1.87403	2.48353	2.5824	2.60029	2.96439	2.50732	1.16312	2.31332	2.69067
292.074	1.08029	1.14411	1.01652	1.20088	1.39062	1.13158	1.14877	1.08031	1.24103
349.144	2.67186	2.84717	2.68771	3.0648	3.14397	3.17427	1.14333	2.73558	3.12768
237.095	0.780209	0.882363	0.74526	0.911546	0.886972	0.905722	1.1231	0.80261	0.901413
94.9809	1.12205	1.08057	0.662454	0.907105	1.34331	0.948339	1.11647	0.955024	1.06625
273.075	1.34548	1.16097	1.12678	1.43801	1.19136	1.4264	1.1163	1.21108	1.35192
344.224	0.558667	0.612526	0.59976	0.670959	0.655282	0.63295	1.10629	0.590318	0.653063
156.997	9.53825	8.79206	9.0826	10.9508	9.77978	9.30421	1.09565	9.13764	10.0116
223.082	0.668802	0.720919	0.672309	0.715192	0.760134	0.767416	1.08764	0.687343	0.747581
223.08	0.773225	0.831861	0.778236	0.820323	0.876295	0.884789	1.08311	0.79444	0.860469
216.038	2.26642	2.44516	2.34712	2.79272	2.39891	2.44455	1.08181	2.3529	2.54539
246.95	51.0592	40.5744	51.1334	57.6764	44.13	50.59	1.06745	47.589	50.7988
188.987	2.67007	2.335	2.50276	2.83587	2.37218	2.59424	1.03922	2.50261	2.60076
248.948	3.06746	2.48402	3.01719	3.31333	2.53928	2.87913	1.01903	2.85622	2.91058
263.054	1.12761	1.13973	1.01732	1.22199	1.02581	1.0986	1.0188	1.09489	1.11547
263.057	1.12761	1.13973	1.01732	1.22199	1.02581	1.0986	1.0188	1.09489	1.11547
179.056	4.28567	3.99387	4.03823	4.34995	4.15653	3.99507	1.01492	4.10592	4.16719
343.125	0.707072	0.767032	0.680758	0.717853	0.724728	0.729409	1.00795	0.718287	0.723997
182.075	2.81006	2.68174	2.73533	2.90624	2.55074	2.7026	0.991791	2.74237	2.71986
225.988	2.87774	3.06327	2.80654	2.87316	3.13325	2.62704	0.986956	2.91585	2.87782
280.044	2.04495	2.07588	1.98913	2.05925	2.05315	1.88456	0.981505	2.03665	1.99899
181.072	37.2203	35.2556	36.3226	38.2847	32.5005	34.5285	0.967971	36.2662	35.1046
347.171	0.597378	0.610975	0.601641	0.576653	0.562035	0.586142	0.952948	0.603331	0.574943
315.185	2.50235	2.61806	2.42435	2.42785	2.50281	2.23162	0.949305	2.51492	2.38743
315.187	2.50235	2.61806	2.42435	2.42785	2.50281	2.23162	0.949305	2.51492	2.38743
347.129	0.598435	0.609836	0.56999	0.55177	0.565659	0.567763	0.947662	0.592754	0.56173
159.961	3.51715	2.96575	3.52932	3.37508	2.81204	3.29775	0.947329	3.33741	3.16162
329.161	1.68488	1.8113	1.64357	1.68028	1.66584	1.50784	0.944396	1.71325	1.61799
163.061	2.70778	2.53507	2.66077	2.65673	2.32771	2.45814	0.941667	2.63454	2.48086
259.026	1.09735	1.15452	1.04635	1.08391	1.0774	0.943046	0.941219	1.09941	1.03478
229.096	1.34187	1.39479	1.18225	1.19825	1.25534	1.11453	0.910489	1.3063	1.18937
209.069	1.00903	0.973079	1.00838	0.884702	0.899718	0.918448	0.903823	0.996828	0.900956
229.094	1.39721	1.43388	1.21934	1.20114	1.25368	1.11756	0.881975	1.35014	1.19079
248.958	1.73766	1.44101	1.63991	1.61915	1.24914	1.37482	0.880574	1.60619	1.41437
343.22	2.60161	2.78068	2.79885	2.49874	2.37738	2.31995	0.879592	2.72704	2.39869
344.029	5.54393	4.84749	5.39677	4.79236	4.51575	4.54428	0.87739	5.26273	4.61746
291.093	0.653794	0.684985	0.57671	0.537155	0.583668	0.551306	0.872951	0.638496	0.557376
287.089	0.644589	0.688328	0.592852	0.576452	0.560888	0.516253	0.858666	0.641923	0.551197
124.991	1.70782	1.63417	1.72186	1.50337	1.37757	1.42775	0.850872	1.68795	1.43623
197.068	8.6333	7.18071	8.56042	7.54894	6.18988	6.92444	0.847744	8.12481	6.88775
300.045	1.21171	1.20684	1.08093	1.02546	1.06785	0.841764	0.838716	1.1665	0.978358
329.167	2.11651	2.24427	2.10115	1.882	1.85047	1.65393	0.833557	2.15398	1.79546
172.991	24.4498	21.0746	22.9614	21.0102	17.5616	18.3247	0.830779	22.8286	18.9655
217.012	4.61077	4.41197	4.64178	3.95993	3.90278	3.45549	0.82829	4.55484	3.77273
287.084	0.767474	0.803818	0.699581	0.644572	0.651729	0.58102	0.826696	0.756958	0.625774
187.006	9.65183	8.8943	9.00062	8.05021	7.02226	7.63437	0.824302	9.18225	7.56895
347.174	0.682538	0.682949	0.707589	0.56366	0.543083	0.572101	0.809832	0.691026	0.559615
323.025	4.07783	4.02438	3.85547	3.26654	3.35321	2.97952	0.80277	3.9859	3.19976
342.226	1.55579	1.64466	1.68089	1.3883	1.28993	1.23181	0.801016	1.62711	1.30334
319.115	0.368771	0.379138	0.360595	0.305855	0.278849	0.299105	0.797299	0.369502	0.294603
305.105	0.489248	0.521116	0.460519	0.388968	0.371079	0.406754	0.793265	0.490294	0.388933
343.026	59.5365	51.909	57.9545	46.705	42.9337	43.9627	0.788674	56.4667	44.5338
175.025	9.19098	6.73903	9.44341	7.42441	6.04376	6.46642	0.785649	8.45781	6.64486
168.028	9.22954	9.74649	8.94875	7.13953	7.97264	6.80819	0.784979	9.30826	7.30679
195.052	15.9685	14.2831	15.276	12.776	11.0225	11.9118	0.784364	15.1759	11.9034
259.063	1.37029	1.38933	1.26292	1.05887	1.05613	1.01153	0.777252	1.34085	1.04218
173.026	1.05368	1.09812	0.928498	0.798912	0.755643	0.835417	0.775891	1.02676	0.796658
227.056	0.715306	0.707232	0.68208	0.535232	0.564692	0.524574	0.771873	0.701539	0.541499
208.984	6.18963	6.10502	6.01309	4.62214	5.06351	4.3759	0.768066	6.10258	4.68718
257.072	1.53602	1.63328	1.60317	1.31818	1.16336	1.18357	0.767967	1.59083	1.2217
291.087	0.783929	0.800187	0.695028	0.560308	0.609499	0.571978	0.764228	0.759715	0.580595
323.022	4.21603	4.06931	3.98974	3.1623	3.22204	2.9098	0.757154	4.09169	3.09804
207.071	1.03466	1.09348	0.913536	0.715054	0.764171	0.747062	0.731928	1.01389	0.742096
189.051	13.8787	14.5299	12.4418	10.1418	9.77686	9.90212	0.729998	13.6168	9.94024
314.195	1.00745	1.01374	0.964126	0.747507	0.729688	0.681725	0.723179	0.995106	0.71964
341.221	6.46356	6.77317	7.01486	5.13901	4.66314	4.6173	0.712016	6.75053	4.80648
207.008	0.550753	0.517974	0.510036	0.378511	0.392799	0.352551	0.711862	0.526254	0.37462
168.03	9.10594	9.66352	8.92075	6.37308	7.14375	6.05876	0.70695	9.23007	6.5252
263.103	4.69036	4.18151	4.15004	3.14533	3.16719	2.85102	0.703701	4.34064	3.05451
189.012	1.32864	1.41457	1.33573	0.989467	0.934032	0.908591	0.694321	1.35965	0.94403
199.023	0.949748	0.877161	0.956691	0.661418	0.642478	0.628423	0.69418	0.927867	0.644106
146.966	2.7557	2.69956	2.75289	1.91416	1.95795	1.81412	0.692755	2.73605	1.89541
189.049	13.8864	14.3284	12.5825	9.48042	9.16097	9.57702	0.691672	13.5991	9.40613
218.998	2.25395	1.94116	2.13139	1.5581	1.34271	1.44178	0.686413	2.10883	1.44753
245.077	1.08127	1.15571	1.06072	0.775226	0.750213	0.722778	0.681752	1.09923	0.749405
267.107	2.34044	2.39859	2.45968	1.53113	1.59644	1.75636	0.678444	2.39957	1.62798
185.026	0.524961	0.536322	0.476755	0.36084	0.331147	0.336261	0.668546	0.512679	0.342749
245.068	0.954821	1.00621	0.953335	0.674326	0.648125	0.608216	0.662465	0.971456	0.643556
225.101	1.14856	1.19532	1.13512	0.748943	0.774895	0.779524	0.662076	1.15967	0.767787
267.11	2.5337	2.61253	2.69859	1.61872	1.68469	1.8879	0.661751	2.61494	1.73044
267.073	15.0853	17.6421	15.0079	10.0361	10.7331	9.79668	0.640322	15.9117	10.1886
268.076	1.93065	2.20824	1.91068	1.25008	1.33983	1.23661	0.632529	2.01652	1.27551
313.191	4.71249	4.72543	4.46044	3.06315	3.01402	2.69004	0.630809	4.63278	2.9224
225.063	15.8189	13.3094	16.9692	10.0085	8.97582	10.0894	0.630701	15.3658	9.69123
114.024	2.15456	2.20701	1.97266	1.27669	1.28716	1.40556	0.626659	2.11141	1.32314
186.98	5.59724	5.60648	5.36716	3.37955	3.202	3.74808	0.62336	5.52363	3.44321
192.975	14.7048	12.4939	15.0589	9.37078	7.79899	9.16853	0.62328	14.0859	8.77944
200.059	2.03648	2.08063	1.87209	1.23411	1.18442	1.26256	0.614621	1.9964	1.22703
342.113	0.476259	0.530463	0.447423	0.281302	0.298731	0.299034	0.604525	0.484715	0.293022
283.07	2.26718	2.26182	2.17861	1.28916	1.4082	1.30883	0.59726	2.23587	1.3354
321.101	0.515199	0.490789	0.440902	0.284335	0.286875	0.292028	0.596616	0.482297	0.287746
146.983	23.2598	21.8563	23.6015	14.4278	14.4557	12.0876	0.596224	22.9059	13.657
215.072	2.64665	2.70109	2.41306	1.50134	1.47059	1.6052	0.589776	2.58693	1.52571
92.9281	4.84095	4.86447	5.00061	2.96295	3.16624	2.52637	0.588572	4.90201	2.88519
242.08	4.35866	4.33115	4.00137	2.30411	2.88668	2.27805	0.588507	4.23039	2.48962
148.98	7.64475	7.29825	7.80792	4.69253	4.75787	3.87875	0.585873	7.58364	4.44305
188.046	47.5354	48.5237	44.0783	26.0293	25.3772	29.2388	0.575473	46.7125	26.8818
186.045	158.429	161.778	147.147	86.0088	83.2235	96.7156	0.56905	155.785	88.6493
187.042	682.629	695.722	637.254	370.511	358.229	416.69	0.568281	671.868	381.81
94.9252	3.9515	3.95865	4.0543	2.29316	2.51488	1.98382	0.56767	3.98815	2.26395
233.046	2.95122	3.13801	2.80496	1.59331	1.67447	1.73247	0.562193	2.96473	1.66675
79.9576	7.31432	6.94887	7.42219	3.96608	4.28531	3.82465	0.556875	7.22846	4.02535
226.066	2.36045	2.09343	2.49251	1.3316	1.20205	1.3284	0.55598	2.31546	1.28735
188.012	1.80596	1.70363	1.71572	1.0247	0.930343	0.929242	0.551983	1.74177	0.961427
242.077	4.51694	4.46461	4.184	2.22073	2.81109	2.2122	0.550225	4.38852	2.41467
330.113	1.08731	0.964941	1.14198	0.590033	0.553253	0.609634	0.548776	1.06475	0.584307
115.021	8.07105	8.32019	7.37619	4.19659	4.14645	4.65868	0.547039	7.92248	4.33391
261.077	1.66964	1.66612	1.47705	0.912551	0.831192	0.844978	0.537882	1.60427	0.862907
240.057	1.51573	1.51177	1.62501	0.790918	0.866972	0.801436	0.528602	1.55084	0.819775
125.009	3.16785	2.98463	3.17472	1.59009	1.6419	1.50474	0.50784	3.10907	1.57891
225	1.85537	1.6293	1.8092	0.893627	0.876462	0.915347	0.507272	1.76463	0.895145
245.043	3.83698	3.71875	3.761	1.92895	1.93099	1.80932	0.500963	3.77224	1.88975
185.995	2.28901	2.33512	2.27434	1.1449	1.11733	1.18893	0.50028	2.29949	1.15039
248.077	1.60151	1.62284	1.40694	0.738508	0.788215	0.777666	0.49757	1.54376	0.76813
185.991	2.29392	2.34402	2.27245	1.13281	1.09491	1.18233	0.493468	2.30346	1.13669
126.004	4.53863	4.29393	4.5575	2.19255	2.30937	2.05384	0.489598	4.46336	2.18525
339.12	1.13083	1.15932	1.00118	0.522529	0.533552	0.548806	0.487609	1.09711	0.534962
150.058	7.1275	6.35671	6.46196	3.2729	3.12514	3.17584	0.479986	6.64872	3.19129
124.007	88.4662	83.6149	89.5005	41.5936	44.1412	39.2942	0.477973	87.1939	41.6763
150.057	7.32175	6.49327	6.6235	3.28907	3.14173	3.19416	0.470922	6.81284	3.20832
174.001	8.5275	8.07767	8.96861	4.6333	3.69112	3.65312	0.468352	8.52459	3.99251
246.067	1.41087	1.53552	1.26039	0.6281	0.638318	0.650783	0.45574	1.40226	0.639067
289.074	1.69399	1.73864	1.34295	0.724824	0.718532	0.73156	0.455425	1.59186	0.724972
243.062	7.85324	8.57552	7.94107	3.98218	3.44967	3.61032	0.453108	8.12328	3.68072
249.079	5.82395	5.92431	5.24138	2.40726	2.63988	2.61284	0.450861	5.66322	2.55333
224.026	1.361	1.54667	1.50868	0.640993	0.714806	0.625924	0.448725	1.47212	0.660574
293.069	1.88679	1.99058	1.67033	0.801722	0.847153	0.834756	0.447687	1.84923	0.827877
251.024	0.996104	0.951961	0.957382	0.430755	0.451019	0.402536	0.442035	0.968482	0.428103
231.067	1.58165	1.62521	1.48948	0.672565	0.671297	0.720374	0.439541	1.56545	0.688079
307.084	2.2164	2.12672	1.95138	0.854946	0.958141	0.839813	0.421463	2.09817	0.8843
203.038	1.9184	1.89443	1.96348	0.863287	0.772384	0.760626	0.414849	1.92544	0.798766
325.034	1.84681	2.1188	1.81287	0.785478	0.819101	0.764212	0.409934	1.92616	0.789597
221.012	1.87899	1.7428	1.9073	0.825768	0.65947	0.757948	0.405706	1.84303	0.747729
119.947	0.954081	0.90463	1.00551	0.438589	0.384267	0.336634	0.404819	0.95474	0.386497
247.063	5.47133	5.86719	4.91603	2.17624	2.16824	2.23306	0.404658	5.41818	2.19251
283.007	1.70817	1.69279	1.70423	0.690458	0.719813	0.633335	0.400299	1.70173	0.681202
247.059	5.56227	5.88302	5.03766	2.17243	2.16998	2.22168	0.398235	5.49432	2.18803
247.06	5.56227	5.88302	5.03766	2.17243	2.16998	2.22168	0.398235	5.49432	2.18803
246.01	2.69664	2.24974	2.22601	1.04138	0.866001	0.917874	0.393907	2.3908	0.941751
286.074	1.1369	0.991179	1.01858	0.389522	0.447579	0.400042	0.393161	1.04889	0.412381
214.048	26.5145	22.0937	24.5977	9.09778	10.6631	8.97026	0.39247	24.402	9.57704
272.007	2.20915	1.93641	2.05987	0.804013	0.888161	0.72604	0.389693	2.06848	0.806071
216.051	3.86563	4.2307	3.99434	1.64085	1.44658	1.46892	0.376849	4.03022	1.51879
339.117	1.34558	1.36409	1.16749	0.475617	0.480606	0.495925	0.374538	1.29239	0.484049
251.995	2.13632	1.91373	2.09604	0.767694	0.802858	0.679265	0.366057	2.0487	0.749939
247.049	4.90478	4.79741	4.77919	1.83099	1.73125	1.72002	0.364762	4.82713	1.76075
202.041	5.92478	5.373	6.24844	2.33355	2.00289	1.97053	0.359449	5.84874	2.10232
201.038	78.959	70.0968	84.1405	31.1785	26.8308	25.7612	0.359228	77.7321	27.9235
341.111	2.29231	2.60795	2.18414	0.720247	0.853357	0.788107	0.333368	2.36147	0.787237
232.012	3.39621	2.97697	3.13108	1.12805	1.01807	0.968988	0.327758	3.16809	1.03837
289.038	3.74949	4.87659	3.2786	1.17743	1.35125	1.27388	0.319417	3.96823	1.26752
231.049	1.36317	1.51994	1.51154	0.456793	0.47706	0.464254	0.318139	1.46488	0.466035
231.019	6.55949	6.65016	6.10867	2.07072	2.00604	1.96629	0.312814	6.43944	2.01435
231.02	5.63372	5.86169	5.27445	1.78691	1.7458	1.71174	0.31273	5.58995	1.74815
231.016	6.84628	6.54695	6.29674	2.13171	2.02393	1.9806	0.311643	6.56333	2.04541
280.093	10.8056	10.8075	9.23021	2.95492	3.31426	3.1866	0.306574	10.2811	3.15192
278.092	24.5236	24.8579	21.0162	6.52925	7.42642	7.21499	0.300729	23.4659	7.05689
339.112	1.7329	1.75054	1.49034	0.490612	0.492483	0.505827	0.299354	1.65793	0.496307
279.089	90.9007	90.9568	77.4086	23.4655	26.7586	25.9467	0.293794	86.422	25.3903
237.021	1.40116	1.21652	1.40804	0.398871	0.41626	0.363243	0.292711	1.34191	0.392791
281.101	4.53616	4.60121	3.76063	1.14265	1.21764	1.18585	0.274938	4.29933	1.18205
337.096	1.47881	1.55489	1.302	0.378168	0.405069	0.389315	0.270441	1.44524	0.390851
183.963	4.75446	4.51388	4.86568	1.26562	1.37223	1.11883	0.26579	4.71134	1.25223
181.966	11.9496	11.3962	12.293	3.18911	3.41191	2.78753	0.263436	11.8796	3.12952
230.013	56.2833	49.1085	50.9297	13.8814	12.8629	12.1512	0.248818	52.1072	12.9652
276.078	5.42363	5.48183	4.83456	1.21438	1.25257	1.27544	0.237763	5.24668	1.24746
277.074	19.0914	19.4041	16.5564	4.04867	4.18249	4.35946	0.228704	18.3506	4.19687
303.013	3.03792	2.44697	3.02607	0.615812	0.630921	0.609953	0.218152	2.83699	0.618895
152.002	2.1686	2.45195	2.09022	0.412389	0.483015	0.474932	0.2042	2.23692	0.456779
309.1	2.88992	2.84899	2.49059	0.493212	0.531895	0.532852	0.189314	2.74317	0.51932
261.043	2.13866	2.3114	2.03497	0.387999	0.394422	0.337596	0.172708	2.16168	0.373339
286.978	2.35659	2.14805	2.26376	0.371995	0.400694	0.362931	0.167783	2.25613	0.37854
230.065	4.5078	4.5641	4.67917	0.806931	0.744713	0.730448	0.165958	4.58369	0.760697
279.01	2.9684	3.18301	3.32361	0.501143	0.521556	0.493109	0.159979	3.15834	0.505269
282.036	3.10337	2.60753	3.18011	0.489171	0.459233	0.439672	0.156121	2.96367	0.462692
236.021	13.8864	11.6873	14.6924	2.12564	2.17856	1.92205	0.154628	13.422	2.07542
196.041	3.70917	3.56806	3.62873	0.568737	0.530423	0.576736	0.153668	3.63532	0.558632
271.004	6.6991	6.04965	6.65312	0.923088	0.955977	0.862753	0.141317	6.46729	0.913939
189.972	3.96111	4.66459	4.65148	0.548542	0.547994	0.498993	0.120171	4.42573	0.531843
136.008	6.32996	6.3725	6.48703	0.453094	0.651521	0.584125	0.0880034	6.3965	0.562913
244.026	11.3251	12.6657	13.6163	0.852781	0.861085	0.831617	0.0676861	12.5357	0.848494
134.865	4.4269	4.12155	3.87439	0.244959	0.205287	0.195849	0.0520085	4.14095	0.215365
132.868	3.9397	3.64768	3.41481	0.211893	0.186328	0.173547	0.0519685	3.6674	0.190589

## Sheet: Table S4
Lipids
m/z	450 HTL			150 HTL			Individual Fold change 450/150	Average of each m/z		Matched Mass	ppm error	Name	Formula	Ion	Region of Tissue
714.509	11.2471	9.59996	10.9641	3.54411	3.63034	2.99442	3.12829	10.6037	3.38962	714.508	1.25961	PE 34:2	C39H74NO8P	[M-H]-	Proximal tubules
716.523	12.745	11.7418	14.2959	4.11749	4.39422	3.99282	3.10149	12.9276	4.16817	716.524	-0.279125	PE 34:1	C39H76NO8P	[M-H]-	Proximal tubules
722.513	58.2988	52.6788	69.8801	14.3582	15.2633	13.6767	4.17702	60.2859	14.4328	722.513	0.138406	PE O-36:5	C41H74NO7P	[M-H]-	Distal tubules
738.509	52.4034	44.0113	52.7519	15.1434	15.5815	13.1464	3.4001	49.7222	14.6238	738.508	1.48949	PE 36:4	C41H74NO8P	[M-H]-	Proximal tubules
740.52	12.7394	10.8958	12.6349	4.18276	4.29988	3.62053	2.99675	12.09	4.03439	740.524	-4.86142	PE 36:3	C41H76NO8P	[M-H]-	Proximal tubules
746.517	3.90027	3.72574	4.39955	1.36392	1.39881	1.20391	3.03168	4.00852	1.32221	746.513	5.09033	PE O-38:7	C43H74NO7P	[M-H]-
748.524	20.7594	19.2308	23.9417	9.05289	8.93151	7.88832	2.47102	21.3106	8.62424	748.529	-5.61101	PE O-38:6	C43H76NO7P	[M-H]-	Distal tubules
764.523	27.5926	23.455	28.0629	8.23849	8.68226	7.47721	3.2425	26.3701	8.13265	764.524	-0.261601	PE 38:5	C43H76NO8P	[M-H]-	Proximal tubules
766.539	65.7089	57.0397	69.0844	18.75	19.8624	16.7264	3.46653	63.9443	18.4462	766.539	-0.782739	PE 38:4	C43H78NO8P	[M-H]-	Proximal tubules
810.529	25.4003	25.0154	25.0711	24.6141	26.8704	20.2258	1.05266	25.1623	23.9035	810.529	0	PS 38:4	C44H78NO10P	[M-H]-	Distal tubules
819.513	3.78663	3.30538	3.97677	2.25258	2.22122	1.95303	1.72228	3.68959	2.14228	819.518	-5.97912	PG 40:7	C46H77O10P	[M-H]-
861.546	4.92829	4.70446	5.26172	2.7137	2.83948	2.49294	1.85114	4.96482	2.68204	861.55	-4.75887	PI 36:2	C45H83O13P	[M-H]-	Proximal tubules
863.564	13.4881	13.0952	14.6648	7.41401	7.85279	6.63812	1.88305	13.7494	7.30164	863.566	-1.50539	PI 36:1	C45H85O13P	[M-H]-
885.55	83.4261	80.5429	90.0209	47.7694	48.5125	39.6569	1.86841	84.6633	45.3129	885.55	0.112924	PI 38:4	C47H83O13P	[M-H]-	Proximal tubules
906.631	1.38947	1.17484	2.11178	0.628561	0.793608	0.842175	2.0651	1.5587	0.754781	906.635	-3.63984	SHexCer 42:1;O3	C48H93NO12S	[M-H]-	Distal tubules
Small molecules
m/z	450 HTL			150 HTL			Individual Fold change 150/450	Average of each m/z		Fold Change 450/150	Matched Mass	ppm error	Name	Formula	Ion
89.0246	26.2687	25.0896	26.8076	92.667	78.4114	80.9913	3.22481	26.0553	84.0232		89.0244	2.24657	Lactic acid	C3H6O3	[M-H]-
117.019	10.7627	6.86608	9.53442	39.6853	33.271	31.9104	3.86061	9.05441	34.9556		117.019	0	Succinic acid	C4H6O4	[M-H]-
146.046	31.5522	35.6043	29.237	71.2441	79.4319	66.7472	2.25558	32.1312	72.4744		146.046	-0.684716	Glutamic acid	C5H9NO4	[M-H]-
303.233	51.1137	53.9441	53.3677	147.799	100.522	114.092	2.2876	52.8085	120.805		303.233	0	Arachidonic acid	C20H32O2	[M-H]-
135.031	37.7461	37.6905	39.0193	48.8337	43.9498	44.0652	1.19564	38.152	45.6162		135.031	-0.74057	Hypoxanthine	C5H4N4O	[M-H]-
175.025	9.19098	6.73903	9.44341	7.42441	6.04376	6.46642	0.785649	8.45781	6.64486		175.025	-0.571348	Ascorbic acid	C6H8O6	[M-H]-
124.007	88.4662	83.6149	89.5005	41.5936	44.1412	39.2942	0.477973	87.1939	41.6763	2.09217	124.007	0	Taurine	C2H7NO3S	[M-H]-
133.014	2.46561	6.9998	3.43244	8.08646	8.53776	9.60581	2.03367	4.29928	8.74334		133.014	0.751799	Malic acid	C4H6O5	[M-H]-
151.026	30.347	29.7239	30.6592	57.1402	47.2072	51.3361	1.7159	30.2434	51.8945		151.026	0.662137	Xanthine	C5H4N4O2	[M-H]-
167.021	11.9099	10.9617	11.2835	22.2582	20.7316	20.2474	1.85147	11.385	21.0791		167.021	-0.598727	Uric acid	C5H4N4O3	[M-H]-
267.073	15.0853	17.6421	15.0079	10.0361	10.7331	9.79668	0.640322	15.9117	10.1886	1.56172	267.074	-0.374429	Inosine	C10H12N4O5	[M-H]-
111.02	3.16276	3.08264	3.34799	8.40429	6.94008	7.41306	2.3722	3.1978	7.58581		111.02	-0.900739	Uracil	C4H4N2O2	[M-H]-
